# Supplementary material for: Excitonic Bloch–Siegert shift in CsPbI3 perovskite quantum dots
Source: Nat Commun. 2022 Sep 22;13:5559. doi: 10.1038/s41467-022-33314-9 (PMC9500032; doi:10.1038/s41467-022-33314-9)
Supplement: Supplementary file 2 — Source Data [file 41467_2022_33314_MOESM2_ESM.xlsx]

## Sheet: Figure 2b
Photon Energy (eV)	Abs (OD)
1.54976	0.01015
1.55171	0.01033
1.55366	0.01037
1.55556	0.01031
1.55752	0.01014
1.5595	0.00986
1.56148	0.00925
1.56346	0.00892
1.56538	0.0088
1.56738	0.00873
1.56938	0.00871
1.57139	0.00874
1.57333	0.00885
1.57535	0.0089
1.57738	0.00893
1.57934	0.00899
1.58137	0.00898
1.58342	0.00907
1.5854	0.00941
1.58745	0.00962
1.58951	0.00977
1.59151	0.00992
1.59358	0.01004
1.59559	0.01009
1.59768	0.01032
1.59977	0.01079
1.60179	0.01107
1.6039	0.0111
1.60594	0.01087
1.60805	0.0103
1.6101	0.00972
1.61223	0.0093
1.61429	0.00914
1.61644	0.00922
1.61851	0.00928
1.62067	0.00943
1.62275	0.00963
1.62492	0.00958
1.62702	0.00941
1.6292	0.00919
1.63132	0.00909
1.63343	0.00915
1.63563	0.00924
1.63777	0.00953
1.63998	0.00994
1.64212	0.01011
1.64427	0.01003
1.64651	0.01
1.64867	0.01017
1.65084	0.01022
1.6531	0.00999
1.65528	0.00974
1.65747	0.00951
1.65967	0.00924
1.66195	0.00914
1.66416	0.00922
1.66638	0.00944
1.66868	0.00949
1.67091	0.00921
1.67315	0.00885
1.67539	0.00882
1.67764	0.00931
1.67998	0.01028
1.68225	0.01114
1.68452	0.0115
1.6868	0.01128
1.68908	0.01057
1.69138	0.00965
1.69367	0.00895
1.69606	0.00875
1.69838	0.00891
1.7007	0.00913
1.70303	0.00917
1.70536	0.00918
1.70771	0.00923
1.71006	0.00937
1.71241	0.00952
1.71478	0.00964
1.71715	0.00967
1.71953	0.00955
1.72192	0.00927
1.72431	0.00897
1.72671	0.00896
1.72912	0.0093
1.73154	0.00972
1.73396	0.01001
1.7364	0.01016
1.73884	0.01018
1.74128	0.00998
1.74374	0.00957
1.7462	0.00927
1.74867	0.00929
1.75115	0.00949
1.75364	0.00979
1.75613	0.01008
1.75854	0.01027
1.76105	0.01035
1.76357	0.01022
1.7661	0.01006
1.76863	0.01
1.77117	0.01002
1.77363	0.01013
1.77619	0.01012
1.77876	0.00993
1.78133	0.00987
1.78392	0.00994
1.78641	0.0101
1.78901	0.01049
1.79162	0.01098
1.79424	0.01125
1.79677	0.01112
1.7994	0.01086
1.80204	0.01058
1.80469	0.01021
1.80726	0.0101
1.80992	0.01034
1.8126	0.01056
1.81519	0.01073
1.81788	0.01109
1.82059	0.01159
1.8232	0.01195
1.82592	0.01216
1.82865	0.01243
1.83129	0.01272
1.83403	0.01308
1.83679	0.01363
1.83946	0.01426
1.84223	0.015
1.84491	0.01594
1.8477	0.01718
1.85041	0.01846
1.85322	0.01994
1.85604	0.02144
1.85876	0.0228
1.8616	0.02457
1.86435	0.02682
1.86721	0.02966
1.86997	0.03283
1.87285	0.03658
1.87563	0.04081
1.87852	0.04595
1.88133	0.05166
1.88424	0.05873
1.88706	0.06672
1.88989	0.07553
1.89283	0.08567
1.89568	0.09666
1.89865	0.10954
1.90151	0.12347
1.9045	0.13959
1.90739	0.15701
1.91028	0.17627
1.9133	0.19793
1.91621	0.22047
1.91925	0.24568
1.92218	0.27163
1.92513	0.29894
1.9282	0.32837
1.93116	0.35756
1.93414	0.38706
1.93724	0.41743
1.94023	0.44625
1.94324	0.47437
1.94626	0.50115
1.9494	0.5268
1.95244	0.54954
1.95548	0.57015
1.95866	0.58849
1.96173	0.60268
1.96481	0.61356
1.9679	0.62106
1.97111	0.62485
1.97423	0.62481
1.97735	0.62193
1.98048	0.61652
1.98363	0.60864
1.9869	0.59861
1.99007	0.58755
1.99325	0.57529
1.99643	0.56175
1.99964	0.54728
2.00297	0.53185
2.00619	0.51689
2.00942	0.50253
2.01267	0.48952
2.01592	0.47822
2.01919	0.46841
2.02247	0.45996
2.02576	0.45295
2.02919	0.4473
2.03251	0.44337
2.03583	0.44118
2.03917	0.44084
2.04252	0.44208
2.04588	0.44476
2.04926	0.4489
2.05264	0.45459
2.05604	0.46186
2.05945	0.47055
2.06288	0.48045
2.06631	0.4912
2.06976	0.50253
2.07322	0.51444
2.07669	0.52689
2.08018	0.53975
2.08368	0.55315
2.08719	0.5671
2.09071	0.58117
2.09425	0.59506
2.0978	0.60857
2.10136	0.62177
2.10493	0.63479
2.10852	0.6475
2.11212	0.65996
2.11574	0.67215
2.11937	0.68384
2.12301	0.69498
2.12653	0.70528
2.13019	0.71532
2.13388	0.72472
2.13757	0.73364
2.14128	0.74208
2.145	0.75008
2.14874	0.75766
2.15249	0.76508
2.15611	0.77202
2.15989	0.77881
2.16369	0.78528
2.16749	0.79159
2.17131	0.79779
2.17515	0.804
2.17886	0.81009
2.18272	0.81637
2.1866	0.82268
2.19049	0.82905
2.1944	0.83524
2.19818	0.84162
2.20212	0.84909
2.20607	0.85652
2.21004	0.86354
2.21388	0.87059
2.21788	0.87877
2.22189	0.88723
2.22592	0.89556
2.22981	0.90379
2.23387	0.91258
2.23795	0.92067
2.24189	0.92854
2.246	0.93782
2.25012	0.94782
2.25411	0.95749
2.25826	0.96721
2.26243	0.97677
2.26662	0.98649
2.27067	0.99613
2.27489	1.00649
2.27897	1.01678
2.28322	1.02774
2.28749	1.03914
2.29162	1.05067
2.29592	1.06313
2.30025	1.07631
2.30442	1.08977
2.30878	1.10452
2.31299	1.11941
2.31738	1.13561
2.32179	1.15285
2.32605	1.171
2.33049	1.19166
2.33478	1.21273
2.33926	1.23511
2.34359	1.25758
2.3481	1.28294
2.35264	1.31049
2.35702	1.33801
2.36159	1.36708
2.366	1.39568
2.37061	1.4245
2.37506	1.45163
2.37971	1.48077
2.38419	1.50953
2.38888	1.53848
2.3934	1.56373
2.39812	1.58757
2.40268	1.61132
2.40744	1.6373
2.41204	1.6625
2.41684	1.68825
2.42148	1.71111
2.42614	1.73164
2.43099	1.75058
2.43569	1.76654
2.44059	1.78257
2.44532	1.79763
2.45026	1.8146
2.45504	1.83225
2.45983	1.84819
2.46483	1.86291
2.46967	1.87556
2.47471	1.88721
2.47959	1.89938
2.48448	1.91571
2.48959	1.93906
2.49453	1.96494
2.49968	1.98693
2.50466	2.00418
2.50966	2.02023
2.51487	2.0361
2.51992	2.05211
2.52498	2.06908
2.53027	2.08747
2.53538	2.10642
2.54051	2.12456
2.54586	2.14308
2.55104	2.16317
2.55623	2.18406
2.56166	2.20863
2.5669	2.24091
2.57217	2.28255
2.57746	2.32318
2.58297	2.35394
2.58831	2.36607
2.59367	2.36586
2.59926	2.36586
2.60466	2.37384
2.61009	2.39492
2.61555	2.42448
2.62123	2.45337
2.62674	2.47006
2.63226	2.4808
2.63782	2.49794
2.64339	2.52709
2.64921	2.56067
2.65483	2.5893
2.66049	2.61397
2.66616	2.62586
2.67208	2.6267
2.67781	2.62348
2.68357	2.61679
2.68935	2.62387
2.69515	2.66122
2.70099	2.71179
2.70707	2.75181
2.71296	2.76908
2.71887	2.7672
2.72481	2.7582
2.73078	2.75514
2.73677	2.76272
2.74303	2.78431
2.74908	2.80269
2.75516	2.80177
2.76126	2.78389
2.7674	2.75873
2.77356	2.75045
2.77975	2.76595
2.78597	2.77845
2.79222	2.78378
2.79874	2.78871
2.80505	2.77549
2.81139	2.74241
2.81776	2.7174
2.82416	2.71168
2.83059	2.71949
2.83705	2.73301
2.84354	2.75848
2.85007	2.79472
2.85662	2.82262
2.8632	2.83838
2.86982	2.84457
2.87647	2.84221
2.88315	2.82478
2.88986	2.80656
2.8966	2.80563
2.90364	2.82134
2.91045	2.83617
2.9173	2.84521
2.92418	2.85287
2.93109	2.85522
2.93803	2.84528
2.94502	2.83702
2.95203	2.83463
2.95908	2.8238
2.96616	2.80838
2.97301	2.81777
2.98016	2.84238
2.98735	2.84547
2.99458	2.83814
3.00184	2.85362
3.00914	2.86952
3.01647	2.87089
3.02384	2.8959
3.03125	2.95127
3.0387	2.97827
3.04618	2.93835
3.05371	2.8943
3.06127	2.86201
3.06887	2.81369
3.07651	2.77685
3.08419	2.78069
3.09191	2.80509
3.09937	2.82512
3.10716	2.84565
3.115	2.87467
3.12288	2.90822
3.1308	2.91744
3.13876	2.90932
3.14677	2.88423
3.15481	2.85221
3.1629	2.82832
3.17072	2.81813
3.17889	2.80713
3.18711	2.80502
3.19537	2.82638
3.20367	2.83891
3.21202	2.83948
3.22041	2.85316
3.22853	2.87231
3.23701	2.89806
3.24554	2.92258
3.25412	2.92608
3.26274	2.91962
3.27107	2.89074
3.27979	2.84313
3.28855	2.82185
3.29736	2.82079
3.30622	2.80325
3.31513	2.77646
3.32375	2.80849
3.33275	2.8927
3.34181	2.95032
3.35092	2.92565
3.35972	2.85002
3.36893	2.75502
3.37819	2.65624
3.3875	2.59872
3.39687	2.64149
3.40593	2.71263
3.4154	2.74557
3.42492	2.76208
3.4345	2.79648
3.44376	2.8611
3.45345	2.7523
3.4632	2.65563
3.473	3.15662
3.48248	3.90065
3.49239	4.42383
3.50236	4.52969
3.512	4.29105
3.52209	3.67618
3.53224	2.82431
3.54244	2.08114
3.55231	2.08135
3.56264	2.93009
3.57303	3.80946
3.58307	4.44041
3.59358	4.73846
3.60415	4.60223
3.61438	4.01941
3.62508	3.18551
3.63585	2.58329
3.64667	2.57051
3.65715	2.56208
3.66811	2.51459
3.67914	3.12216
3.6898	3.91824
3.70097	4.42549
3.71176	4.55523
3.72306	4.33783
3.73443	3.8114
3.74543	3.21505
3.75694	2.85807
3.76852	3.0901
3.77972	3.39127
3.79145	3.3499
3.80325	3.16975
3.81466	2.94202
3.82661	2.73607
3.83817	2.63655
3.85027	2.6399
3.86245	2.73492
3.87423	2.83727
3.88656	2.85421
3.89898	2.83382
3.91099	2.79715
3.92356	2.74547
3.93573	2.72441
3.94847	2.73632
3.96079	2.75941
3.97369	2.75689
3.98668	2.73907
3.99925	2.77114
4.01241	2.84462
4.02515	2.90703
4.03848	2.9211
4.05139	2.87893
4.0649	2.79373
4.0785	2.71071
4.09167	2.65522
4.10546	2.64462
4.1188	2.68227
4.13278	2.72877
4.14631	2.75948
4.16047	2.76723
4.17418	2.75766
4.18854	2.73272
4.20245	2.7024
4.217	2.68365
4.23167	2.70284
4.24586	2.74019
4.26073	2.7623
4.27512	2.77706
4.2902	2.78492
4.3048	2.76544
4.32009	2.73281
4.33489	2.7237
4.3504	2.74555
4.36542	2.77164
4.38115	2.78219
4.39639	2.79055
4.41235	2.79625
4.4278	2.76829
4.444	2.71782
4.45968	2.6907
4.47611	2.6839
4.49203	2.67975
4.50805	2.67624
4.52485	2.67231
4.54112	2.67705
4.55816	2.70304
4.57468	2.75229
4.59198	2.82228
4.60875	2.86692
4.62631	2.85929
4.64333	2.81395
4.66117	2.75141
4.67845	2.69333
4.69656	2.66743
4.7141	2.68469
4.73179	2.71745
4.75032	2.73897
4.76828	2.73084
4.7871	2.71732
4.80534	2.69689
4.82446	2.67138
4.84299	2.66974
4.86167	2.70419
4.88125	2.74455
4.90023	2.75332
4.92012	2.73754
4.93941	2.72007
4.95885	2.72147
4.97923	2.73507
4.99899	2.76363
5.0197	2.79008
5.03979	2.7786
5.06004	2.75018
5.08127	2.74234
5.10186	2.78423
5.12345	2.90005
5.14439	3.01905
5.16549	3.08513
5.18763	3.06619
5.20911	2.98354
5.23163	2.8557
5.25347	2.72781
5.27549	2.63856
5.2986	2.62557
5.32101	2.66978
5.34361	2.69846
5.36733	2.73947
5.39033	2.77335
5.41354	2.79753
5.43788	2.80306
5.4615	2.80371
5.48629	2.8097
5.51034	2.82078
5.5346	2.82718
5.56006	2.81928
5.58477	2.81297
5.6097	2.81435
5.63586	2.8262
5.66126	2.8034
5.68688	2.73093
5.71378	2.66381
5.73989	2.63976
5.76624	2.6358
5.7939	2.63622
5.82076	2.6499
5.84787	2.64804
5.87633	2.58713
5.90396	2.49046
5.93186	2.42713
5.96002	2.39218
5.9896	2.33091
6.01832	2.2554
6.04731	2.18494
6.07777	2.12845
6.10735	2.0828
6.13723	2.04815
6.16861	2.02621
6.19909	2.02002
--	--
--	--
--	--
--	--
--	--
--	--
--	--
--	--
--	--
--	--
--	--
--	--
--	--
--	--
--	--
--	--
--	--
--	--
--	--
--	--
--	--
--	--
--	--
--	--
--	--
--	--
--	--
--	--
--	--
--	--

## Sheet: Figure 2c
Photon Energy (eV)	ΔA (mOD)
	0.5 ps	1 ps	2 ps	5 ps	10 ps
2.47823	-0.000257727	0.000189051	-0.000542553	-0.000331715	0.000158869
2.47615	-0.000108887	0.000233178	-0.000485051	-0.000269836	0.000141778
2.47407	3.22572e-05	0.000277111	-0.000424485	-0.000209682	0.000129502
2.472	0.000165073	0.000320772	-0.000361621	-0.000151448	0.000122091
2.46993	0.000288984	0.000364024	-0.000297266	-9.53845e-05	0.000119623
2.46786	0.000403497	0.000406732	-0.000232055	-4.16864e-05	0.000122137
2.4658	0.000508429	0.000448849	-0.000166268	9.64479e-06	0.000129613
2.46374	0.000603806	0.000490246	-0.000100083	5.86677e-05	0.000141929
2.46169	0.00068988	0.000530682	-3.3581e-05	0.000105504	0.000158856
2.45964	0.00076714	0.000569843	3.33497e-05	0.000150312	0.00018001
2.45759	0.000836265	0.000607498	0.000101138	0.000193292	0.000204943
2.45554	0.000898234	0.000643594	0.000170483	0.000234684	0.00023306
2.4535	0.00095438	0.000678393	0.000242374	0.000274713	0.000263695
2.45147	0.00101	0.000712458	0.000317991	0.00031352	0.000296296
2.44943	0.00105	0.00074661	0.000398385	0.000350877	0.000331012
2.4474	0.00109	0.000782286	0.000482405	0.000385351	0.000369719
2.44537	0.00111	0.000820537	0.000556271	0.000410866	0.000417726
2.44335	0.00106	0.000836175	0.000576916	0.000406682	0.000469756
2.44133	0.00101	0.00085476	0.000593698	0.000407831	0.000525874
2.43931	0.000954114	0.000882098	0.000617807	0.000421958	0.000585359
2.43729	0.000916869	0.000921845	0.000655044	0.000454622	0.000646096
2.43528	0.000897946	0.000969934	0.000701545	0.000504201	0.000704544
2.43327	0.000889916	0.00102	0.00074618	0.000561909	0.00075179
2.43127	0.000887149	0.00106	0.000783864	0.000619944	0.000777826
2.42927	0.000888121	0.00109	0.000813723	0.000674141	0.00078105
2.42727	0.000897241	0.00113	0.000838966	0.000725715	0.000767865
2.42528	0.000919268	0.00118	0.000865591	0.000778287	0.000748699
2.42328	0.000951802	0.00123	0.000898902	0.000833942	0.000735916
2.4213	0.000988848	0.00128	0.000940032	0.000893328	0.000737039
2.41931	0.00103	0.00134	0.000986447	0.000954069	0.000753117
2.41733	0.00107	0.00138	0.00104	0.00101	0.000780343
2.41535	0.00111	0.00142	0.00109	0.00106	0.0008145
2.41338	0.00115	0.00146	0.00113	0.0011	0.000851708
2.4114	0.00118	0.00148	0.00117	0.00112	0.000889802
2.40943	0.00119	0.00148	0.0012	0.00113	0.00092621
2.40747	0.00119	0.00147	0.00121	0.00113	0.000957462
2.40551	0.00118	0.00144	0.00121	0.00112	0.000979973
2.40355	0.00116	0.00139	0.00119	0.0011	0.000993576
2.40159	0.00114	0.00135	0.00118	0.00107	0.001
2.39964	0.00113	0.00131	0.00117	0.00104	0.001
2.39769	0.00113	0.00127	0.00117	0.00101	0.000996986
2.39574	0.00113	0.00124	0.00118	0.000986803	0.000988238
2.3938	0.00115	0.00122	0.0012	0.000982558	0.000983595
2.39186	0.00117	0.00121	0.00122	0.000998379	0.000990557
2.38992	0.00121	0.00122	0.00126	0.00103	0.00101
2.38799	0.00125	0.00125	0.0013	0.00108	0.00105
2.38606	0.00131	0.00129	0.00134	0.00113	0.0011
2.38413	0.00138	0.00135	0.0014	0.0012	0.00116
2.38221	0.00146	0.00143	0.00148	0.00128	0.00124
2.38028	0.00156	0.00153	0.00157	0.00137	0.00132
2.37837	0.00167	0.00164	0.00167	0.00147	0.00141
2.37645	0.00179	0.00176	0.00177	0.00157	0.00149
2.37454	0.00191	0.00188	0.00186	0.00167	0.00158
2.37263	0.00201	0.00199	0.00195	0.00176	0.00166
2.37072	0.00211	0.00209	0.00203	0.00185	0.00173
2.36882	0.00219	0.00218	0.0021	0.00193	0.00179
2.36692	0.00227	0.00227	0.00218	0.00202	0.00186
2.36502	0.00237	0.00238	0.00227	0.00211	0.00194
2.36313	0.00247	0.0025	0.00238	0.00221	0.00203
2.36124	0.00258	0.00262	0.00249	0.00233	0.00213
2.35935	0.00269	0.00276	0.00261	0.00244	0.00223
2.35747	0.0028	0.00289	0.00274	0.00256	0.00232
2.35559	0.00292	0.00302	0.00286	0.00267	0.00242
2.35371	0.00304	0.00314	0.00299	0.00278	0.00252
2.35183	0.00315	0.00326	0.00311	0.0029	0.00263
2.34996	0.00327	0.00337	0.00324	0.00301	0.00274
2.34809	0.00338	0.00348	0.00337	0.00313	0.00285
2.34622	0.00349	0.00359	0.0035	0.00324	0.00297
2.34436	0.00361	0.0037	0.00362	0.00335	0.00308
2.3425	0.00372	0.0038	0.00374	0.00345	0.00319
2.34064	0.00381	0.00388	0.00384	0.00354	0.00328
2.33879	0.00389	0.00395	0.00392	0.00361	0.00334
2.33693	0.00395	0.004	0.00398	0.00366	0.00339
2.33508	0.004	0.00404	0.00403	0.0037	0.00342
2.33324	0.00403	0.00407	0.00407	0.00374	0.00345
2.3314	0.00406	0.0041	0.0041	0.00377	0.00348
2.32955	0.00409	0.00412	0.00413	0.0038	0.0035
2.32772	0.00411	0.00415	0.00416	0.00383	0.00353
2.32588	0.00413	0.00417	0.00419	0.00386	0.00356
2.32405	0.00415	0.0042	0.00422	0.00389	0.0036
2.32222	0.00417	0.00423	0.00425	0.00392	0.00363
2.3204	0.00419	0.00426	0.00428	0.00396	0.00367
2.31857	0.00422	0.0043	0.00432	0.004	0.0037
2.31675	0.00424	0.00434	0.00435	0.00404	0.00375
2.31494	0.00426	0.00438	0.00439	0.00408	0.00379
2.31312	0.00429	0.00443	0.00444	0.00413	0.00384
2.31131	0.00431	0.00447	0.00448	0.00418	0.00389
2.3095	0.00432	0.0045	0.00451	0.00422	0.00393
2.3077	0.00432	0.00453	0.00454	0.00425	0.00397
2.30589	0.00431	0.00454	0.00457	0.00428	0.004
2.30409	0.0043	0.00455	0.00458	0.0043	0.00403
2.30229	0.00429	0.00456	0.0046	0.00431	0.00404
2.3005	0.00427	0.00457	0.00461	0.00433	0.00406
2.29871	0.00426	0.00457	0.00462	0.00435	0.00407
2.29692	0.00425	0.00458	0.00464	0.00437	0.00409
2.29513	0.00424	0.00459	0.00465	0.00439	0.00409
2.29335	0.00422	0.00459	0.00465	0.0044	0.0041
2.29157	0.0042	0.00458	0.00465	0.00441	0.00409
2.28979	0.00416	0.00456	0.00464	0.0044	0.00409
2.28802	0.00412	0.00453	0.00461	0.00438	0.00407
2.28624	0.00406	0.00449	0.00458	0.00435	0.00405
2.28447	0.00399	0.00444	0.00453	0.00431	0.00402
2.28271	0.00392	0.00438	0.00447	0.00426	0.00398
2.28094	0.00384	0.00431	0.00441	0.00421	0.00394
2.27918	0.00375	0.00425	0.00434	0.00415	0.00389
2.27742	0.00366	0.00418	0.00427	0.00409	0.00384
2.27567	0.00358	0.00411	0.00421	0.00403	0.0038
2.27391	0.00349	0.00404	0.00414	0.00397	0.00375
2.27216	0.00341	0.00397	0.00408	0.00392	0.0037
2.27041	0.00333	0.0039	0.00402	0.00387	0.00365
2.26867	0.00326	0.00384	0.00397	0.00383	0.0036
2.26693	0.00318	0.00378	0.00392	0.00378	0.00355
2.26519	0.00311	0.00372	0.00387	0.00374	0.0035
2.26345	0.00304	0.00366	0.00382	0.0037	0.00345
2.26171	0.00298	0.00361	0.00378	0.00366	0.00339
2.25998	0.00292	0.00356	0.00375	0.00363	0.00334
2.25825	0.00286	0.00352	0.00371	0.00359	0.00329
2.25653	0.0028	0.00347	0.00368	0.00356	0.00323
2.2548	0.00274	0.00342	0.00364	0.00353	0.00318
2.25308	0.00267	0.00338	0.00361	0.0035	0.00313
2.25136	0.00261	0.00333	0.00357	0.00347	0.00309
2.24964	0.00254	0.00328	0.00352	0.00343	0.00305
2.24793	0.00247	0.00323	0.00348	0.00338	0.00301
2.24622	0.00241	0.00318	0.00343	0.00334	0.00297
2.24451	0.00233	0.00313	0.00339	0.00329	0.00293
2.24281	0.00226	0.00307	0.00334	0.00324	0.00289
2.2411	0.00219	0.00302	0.00328	0.00319	0.00285
2.2394	0.00212	0.00296	0.00323	0.00313	0.00281
2.2377	0.00204	0.00289	0.00316	0.00307	0.00277
2.23601	0.00197	0.00282	0.0031	0.00301	0.00272
2.23432	0.00189	0.00275	0.00303	0.00294	0.00267
2.23263	0.00181	0.00268	0.00296	0.00287	0.00262
2.23094	0.00173	0.0026	0.00288	0.00281	0.00257
2.22925	0.00166	0.00252	0.00281	0.00274	0.00251
2.22757	0.00157	0.00244	0.00273	0.00267	0.00246
2.22589	0.00149	0.00236	0.00266	0.0026	0.00241
2.22421	0.00141	0.00228	0.00258	0.00254	0.00235
2.22254	0.00132	0.0022	0.00251	0.00247	0.0023
2.22087	0.00124	0.00211	0.00244	0.00241	0.00225
2.2192	0.00115	0.00203	0.00236	0.00235	0.0022
2.21753	0.00106	0.00194	0.00229	0.00229	0.00215
2.21586	0.000968594	0.00186	0.00222	0.00223	0.0021
2.2142	0.000878529	0.00178	0.00215	0.00217	0.00206
2.21254	0.000788579	0.0017	0.00209	0.00212	0.00202
2.21088	0.000699119	0.00162	0.00203	0.00208	0.00199
2.20923	0.000610435	0.00155	0.00197	0.00204	0.00196
2.20758	0.000522827	0.00148	0.00191	0.002	0.00193
2.20593	0.000436627	0.00141	0.00186	0.00196	0.0019
2.20428	0.000351906	0.00135	0.00181	0.00193	0.00188
2.20263	0.000268821	0.00129	0.00176	0.00189	0.00185
2.20099	0.00018734	0.00123	0.0017	0.00185	0.00183
2.19935	0.000107473	0.00117	0.00165	0.00181	0.0018
2.19771	2.93412e-05	0.00111	0.0016	0.00177	0.00177
2.19608	-4.68481e-05	0.00105	0.00155	0.00173	0.00174
2.19444	-0.000120911	0.000988426	0.0015	0.00169	0.00171
2.19281	-0.000192539	0.000931336	0.00146	0.00166	0.00169
2.19118	-0.00026167	0.00087598	0.00142	0.00163	0.00167
2.18956	-0.000328887	0.000822427	0.00139	0.00161	0.00165
2.18794	-0.000394784	0.000770702	0.00135	0.00159	0.00164
2.18631	-0.00046023	0.000720969	0.00132	0.00157	0.00163
2.1847	-0.000526292	0.000673141	0.00129	0.00156	0.00162
2.18308	-0.000593777	0.000627316	0.00127	0.00155	0.00162
2.18147	-0.00066263	0.000584193	0.00125	0.00155	0.00163
2.17986	-0.000732385	0.00054447	0.00124	0.00155	0.00165
2.17825	-0.000803	0.000508435	0.00123	0.00156	0.00167
2.17664	-0.000874676	0.000475239	0.00123	0.00158	0.0017
2.17504	-0.00094763	0.000443741	0.00122	0.0016	0.00174
2.17343	-0.00102	0.000413569	0.00122	0.00163	0.00178
2.17183	-0.00109	0.000384864	0.00122	0.00165	0.00183
2.17024	-0.00117	0.000357742	0.00122	0.00168	0.00188
2.16864	-0.00124	0.000332699	0.00122	0.00171	0.00192
2.16705	-0.0013	0.000309685	0.00122	0.00173	0.00198
2.16546	-0.00137	0.000288475	0.00122	0.00176	0.00203
2.16387	-0.00143	0.000268975	0.00123	0.0018	0.00209
2.16229	-0.00149	0.000251316	0.00125	0.00184	0.00215
2.1607	-0.00155	0.000236052	0.00127	0.00189	0.00222
2.15912	-0.0016	0.00022359	0.0013	0.00194	0.00229
2.15754	-0.00164	0.000213801	0.00133	0.002	0.00237
2.15597	-0.00168	0.000206177	0.00136	0.00206	0.00244
2.15439	-0.00172	0.000200039	0.0014	0.00211	0.00252
2.15282	-0.00175	0.000194935	0.00143	0.00217	0.00259
2.15125	-0.00178	0.000190946	0.00147	0.00223	0.00268
2.14969	-0.00182	0.00018924	0.00151	0.0023	0.00276
2.14812	-0.00185	0.000191489	0.00156	0.00236	0.00285
2.14656	-0.00188	0.000198675	0.00161	0.00244	0.00295
2.145	-0.00191	0.000210928	0.00168	0.00252	0.00305
2.14344	-0.00194	0.00022815	0.00174	0.00261	0.00316
2.14189	-0.00197	0.000250216	0.00182	0.00271	0.00328
2.14033	-0.00199	0.000277487	0.0019	0.00282	0.0034
2.13878	-0.00201	0.00031044	0.00198	0.00293	0.00353
2.13723	-0.00202	0.000349184	0.00207	0.00305	0.00366
2.13569	-0.00204	0.00039362	0.00217	0.00318	0.0038
2.13414	-0.00205	0.000443622	0.00227	0.00331	0.00395
2.1326	-0.00206	0.000499668	0.00238	0.00346	0.0041
2.13106	-0.00206	0.000562079	0.0025	0.00361	0.00427
2.12952	-0.00206	0.000630516	0.00263	0.00377	0.00444
2.12799	-0.00206	0.000704637	0.00277	0.00394	0.00463
2.12645	-0.00205	0.000783785	0.00291	0.00412	0.00482
2.12492	-0.00203	0.000867383	0.00306	0.00429	0.00501
2.12339	-0.002	0.000954641	0.00321	0.00447	0.00521
2.12187	-0.00197	0.00105	0.00336	0.00464	0.00541
2.12034	-0.00192	0.00114	0.0035	0.00481	0.00561
2.11882	-0.00187	0.00124	0.00365	0.00498	0.00581
2.1173	-0.00182	0.00134	0.0038	0.00515	0.00602
2.11578	-0.00176	0.00144	0.00395	0.00533	0.00624
2.11427	-0.00169	0.00155	0.00411	0.00551	0.00646
2.11275	-0.00162	0.00167	0.00427	0.0057	0.00668
2.11124	-0.00154	0.00179	0.00443	0.00589	0.00691
2.10973	-0.00145	0.00191	0.0046	0.00609	0.00713
2.10822	-0.00135	0.00204	0.00478	0.0063	0.00735
2.10672	-0.00126	0.00217	0.00495	0.0065	0.00757
2.10522	-0.00116	0.0023	0.00512	0.0067	0.00778
2.10372	-0.00106	0.00243	0.00529	0.0069	0.00798
2.10222	-0.000962007	0.00256	0.00546	0.0071	0.00818
2.10072	-0.000863441	0.00269	0.00563	0.0073	0.00838
2.09923	-0.000764493	0.00281	0.0058	0.0075	0.00857
2.09773	-0.000665089	0.00294	0.00597	0.00768	0.00876
2.09624	-0.000565457	0.00306	0.00612	0.00786	0.00894
2.09476	-0.000465763	0.00317	0.00627	0.00803	0.00911
2.09327	-0.000366012	0.00328	0.00641	0.00818	0.00926
2.09179	-0.000266126	0.00338	0.00655	0.00832	0.00941
2.0903	-0.000167226	0.00348	0.00666	0.00844	0.00954
2.08883	-7.11284e-05	0.00356	0.00677	0.00854	0.00965
2.08735	2.06081e-05	0.00364	0.00687	0.00863	0.00976
2.08587	0.000107198	0.0037	0.00695	0.0087	0.00986
2.0844	0.000188816	0.00376	0.00701	0.00877	0.00995
2.08293	0.000266413	0.00381	0.00707	0.00882	0.01002
2.08146	0.000340904	0.00385	0.00711	0.00887	0.01009
2.07999	0.000412521	0.00388	0.00715	0.00891	0.01015
2.07853	0.000480857	0.00391	0.00717	0.00895	0.01019
2.07706	0.000545558	0.00393	0.00718	0.00897	0.01021
2.0756	0.000606033	0.00394	0.00718	0.00898	0.01021
2.07414	0.00066181	0.00395	0.00717	0.00898	0.0102
2.07269	0.000712353	0.00395	0.00715	0.00896	0.01017
2.07123	0.000756765	0.00395	0.00711	0.00893	0.01013
2.06978	0.000794121	0.00393	0.00707	0.00888	0.01006
2.06833	0.000823957	0.00391	0.007	0.00882	0.00998
2.06688	0.000846441	0.00387	0.00693	0.00875	0.00989
2.06544	0.00086141	0.00383	0.00685	0.00867	0.00978
2.06399	0.000867547	0.00378	0.00675	0.00857	0.00966
2.06255	0.00086308	0.00371	0.00664	0.00846	0.00953
2.06111	0.000846272	0.00363	0.00651	0.00833	0.00937
2.05967	0.000815557	0.00353	0.00636	0.00818	0.00921
2.05823	0.000769214	0.0034	0.0062	0.00801	0.00902
2.0568	0.000706087	0.00326	0.00601	0.00782	0.00881
2.05537	0.000626046	0.0031	0.00579	0.0076	0.00858
2.05394	0.000528822	0.00291	0.00556	0.00735	0.00833
2.05251	0.000414137	0.0027	0.00529	0.00708	0.00805
2.05108	0.000281535	0.00247	0.00501	0.00678	0.00774
2.04966	0.000130972	0.00222	0.00469	0.00645	0.00741
2.04823	-3.68814e-05	0.00194	0.00436	0.00609	0.00705
2.04681	-0.000221449	0.00165	0.004	0.00571	0.00667
2.04539	-0.000422784	0.00133	0.00362	0.00529	0.00626
2.04398	-0.000641215	0.00099699	0.00322	0.00485	0.00583
2.04256	-0.000876326	0.000644434	0.0028	0.00439	0.00537
2.04115	-0.00113	0.000275494	0.00236	0.00391	0.00489
2.03974	-0.00139	-0.000107572	0.00189	0.0034	0.0044
2.03833	-0.00167	-0.00050142	0.00141	0.00287	0.00388
2.03692	-0.00197	-0.000902433	0.000913466	0.00234	0.00334
2.03552	-0.00227	-0.00131	0.00040792	0.0018	0.0028
2.03412	-0.00258	-0.00172	-0.000106521	0.00125	0.00224
2.03271	-0.0029	-0.00215	-0.000629706	0.000702815	0.00168
2.03132	-0.00324	-0.00259	-0.00116	0.000149215	0.00111
2.02992	-0.0036	-0.00304	-0.00171	-0.000415875	0.000515801
2.02852	-0.00398	-0.00353	-0.00228	-0.000998786	-9.4574e-05
2.02713	-0.00439	-0.00404	-0.00288	-0.0016	-0.000727584
2.02574	-0.00482	-0.00458	-0.0035	-0.00224	-0.00139
2.02435	-0.00527	-0.00515	-0.00415	-0.00289	-0.00207
2.02296	-0.00575	-0.00574	-0.00483	-0.00358	-0.00279
2.02158	-0.00625	-0.00636	-0.00553	-0.00431	-0.00354
2.02019	-0.00677	-0.00701	-0.00627	-0.00507	-0.00432
2.01881	-0.00731	-0.00768	-0.00703	-0.00585	-0.00514
2.01743	-0.00787	-0.00837	-0.00781	-0.00667	-0.00598
2.01605	-0.00845	-0.00908	-0.00862	-0.0075	-0.00684
2.01468	-0.00905	-0.0098	-0.00944	-0.00835	-0.00772
2.0133	-0.00966	-0.01055	-0.01029	-0.00922	-0.00862
2.01193	-0.01029	-0.01131	-0.01115	-0.01011	-0.00953
2.01056	-0.01094	-0.01209	-0.01203	-0.01101	-0.01046
2.00919	-0.01159	-0.01287	-0.01293	-0.01192	-0.01138
2.00782	-0.01224	-0.01366	-0.01383	-0.01284	-0.01231
2.00646	-0.0129	-0.01446	-0.01473	-0.01375	-0.01323
2.00509	-0.01356	-0.01525	-0.01563	-0.01466	-0.01415
2.00373	-0.01423	-0.01604	-0.01653	-0.01557	-0.01507
2.00237	-0.01489	-0.01684	-0.01742	-0.01648	-0.01599
2.00102	-0.01556	-0.01764	-0.01832	-0.01738	-0.0169
1.99966	-0.01624	-0.01844	-0.01921	-0.01829	-0.01782
1.99831	-0.01693	-0.01926	-0.02011	-0.0192	-0.01873
1.99695	-0.01762	-0.02008	-0.021	-0.02011	-0.01964
1.9956	-0.01831	-0.02089	-0.02189	-0.02102	-0.02054
1.99425	-0.019	-0.0217	-0.02277	-0.02191	-0.02143
1.99291	-0.01967	-0.02249	-0.02363	-0.02279	-0.0223
1.99156	-0.02033	-0.02325	-0.02448	-0.02366	-0.02316
1.99022	-0.02098	-0.024	-0.02531	-0.02451	-0.02401
1.98888	-0.02161	-0.02472	-0.02612	-0.02534	-0.02485
1.98754	-0.02223	-0.02541	-0.02691	-0.02616	-0.02566
1.9862	-0.02282	-0.02609	-0.02767	-0.02695	-0.02645
1.98487	-0.0234	-0.02674	-0.02841	-0.02771	-0.0272
1.98353	-0.02394	-0.02736	-0.02912	-0.02845	-0.02793
1.9822	-0.02446	-0.02796	-0.02981	-0.02917	-0.02863
1.98087	-0.02495	-0.02854	-0.03048	-0.02986	-0.0293
1.97954	-0.02542	-0.02911	-0.03114	-0.03054	-0.02996
1.97821	-0.02586	-0.02966	-0.03177	-0.03119	-0.03059
1.97689	-0.02628	-0.03019	-0.03238	-0.03182	-0.03119
1.97556	-0.02668	-0.03069	-0.03296	-0.03241	-0.03177
1.97424	-0.02704	-0.03116	-0.0335	-0.03297	-0.0323
1.97292	-0.02736	-0.0316	-0.03399	-0.03348	-0.0328
1.97161	-0.02765	-0.03198	-0.03443	-0.03393	-0.03325
1.97029	-0.02787	-0.0323	-0.03481	-0.03431	-0.03366
1.96897	-0.02805	-0.03256	-0.03512	-0.03463	-0.034
1.96766	-0.02817	-0.03275	-0.03536	-0.03488	-0.03428
1.96635	-0.02823	-0.03287	-0.03552	-0.03506	-0.03451
1.96504	-0.02824	-0.03293	-0.03562	-0.03519	-0.03467
1.96373	-0.0282	-0.03293	-0.03565	-0.03525	-0.03478
1.96243	-0.02811	-0.03287	-0.03562	-0.03527	-0.03483
1.96112	-0.02797	-0.03274	-0.03553	-0.03522	-0.03481
1.95982	-0.02777	-0.03255	-0.03537	-0.03512	-0.03474
1.95852	-0.02751	-0.03229	-0.03514	-0.03495	-0.0346
1.95722	-0.02718	-0.03197	-0.03485	-0.03472	-0.03438
1.95592	-0.0268	-0.03158	-0.03449	-0.03443	-0.0341
1.95463	-0.02635	-0.03114	-0.03407	-0.03408	-0.03376
1.95334	-0.02586	-0.03065	-0.03361	-0.03368	-0.03335
1.95204	-0.02533	-0.03012	-0.03311	-0.03325	-0.0329
1.95075	-0.02477	-0.02958	-0.03259	-0.03278	-0.03242
1.94946	-0.02419	-0.02902	-0.03204	-0.03229	-0.0319
1.94818	-0.0236	-0.02845	-0.03148	-0.03177	-0.03135
1.94689	-0.02299	-0.02785	-0.0309	-0.03122	-0.03076
1.94561	-0.02236	-0.02724	-0.03029	-0.03063	-0.03013
1.94433	-0.02171	-0.02661	-0.02965	-0.03	-0.02947
1.94305	-0.02104	-0.02594	-0.02898	-0.02934	-0.02877
1.94177	-0.02035	-0.02525	-0.02829	-0.02865	-0.02806
1.94049	-0.01964	-0.02454	-0.02758	-0.02794	-0.02733
1.93922	-0.01893	-0.02381	-0.02685	-0.02721	-0.02659
1.93794	-0.01821	-0.02307	-0.02611	-0.02648	-0.02586
1.93667	-0.01748	-0.02231	-0.02536	-0.02574	-0.02513
1.9354	-0.01675	-0.02155	-0.0246	-0.02499	-0.0244
1.93413	-0.01602	-0.02078	-0.02383	-0.02425	-0.02366
1.93287	-0.01529	-0.02	-0.02305	-0.02349	-0.02292
1.9316	-0.01454	-0.0192	-0.02226	-0.02271	-0.02217
1.93034	-0.01378	-0.01839	-0.02145	-0.02192	-0.02141
1.92908	-0.01301	-0.01756	-0.02062	-0.02112	-0.02063
1.92782	-0.01224	-0.01672	-0.01979	-0.0203	-0.01985
1.92656	-0.01146	-0.01589	-0.01896	-0.01949	-0.01907
1.9253	-0.0107	-0.01506	-0.01814	-0.01868	-0.01829
1.92405	-0.00996	-0.01425	-0.01732	-0.01789	-0.01753
1.92279	-0.00923	-0.01347	-0.01653	-0.01712	-0.01678
1.92154	-0.00852	-0.01271	-0.01576	-0.01636	-0.01605
1.92029	-0.00784	-0.01197	-0.01501	-0.01563	-0.01533
1.91904	-0.00718	-0.01126	-0.01428	-0.01491	-0.01463
1.91779	-0.00655	-0.01058	-0.01358	-0.01422	-0.01394
1.91655	-0.00593	-0.00993	-0.0129	-0.01354	-0.01327
1.9153	-0.00534	-0.0093	-0.01225	-0.01289	-0.01263
1.91406	-0.00478	-0.00869	-0.01162	-0.01225	-0.012
1.91282	-0.00423	-0.00811	-0.01101	-0.01165	-0.0114
1.91158	-0.00371	-0.00755	-0.01042	-0.01107	-0.01083
1.91035	-0.00321	-0.00701	-0.00986	-0.01051	-0.01028
1.90911	-0.00273	-0.00649	-0.00931	-0.00997	-0.00976
1.90788	-0.00227	-0.00599	-0.00878	-0.00945	-0.00926
1.90664	-0.00182	-0.0055	-0.00826	-0.00895	-0.00878
1.90541	-0.0014	-0.00503	-0.00776	-0.00847	-0.00831
1.90418	-0.000999434	-0.00458	-0.00729	-0.00801	-0.00786
1.90295	-0.00061842	-0.00416	-0.00683	-0.00756	-0.00742
1.90173	-0.000258869	-0.00376	-0.0064	-0.00715	-0.00701
1.9005	7.91087e-05	-0.00338	-0.006	-0.00675	-0.00661
1.89928	0.00039663	-0.00303	-0.00562	-0.00638	-0.00624
1.89806	0.000692361	-0.0027	-0.00526	-0.00603	-0.00589
1.89684	0.000965394	-0.0024	-0.00493	-0.00571	-0.00556
1.89562	0.00122	-0.00212	-0.00462	-0.00541	-0.00526
1.8944	0.00145	-0.00187	-0.00434	-0.00513	-0.00498
1.89319	0.00166	-0.00164	-0.00408	-0.00487	-0.00473
1.89198	0.00185	-0.00144	-0.00384	-0.00463	-0.00449
1.89076	0.00203	-0.00125	-0.00363	-0.00441	-0.00427
1.88955	0.00218	-0.00108	-0.00343	-0.0042	-0.00406
1.88834	0.00232	-0.000930595	-0.00325	-0.00401	-0.00387
1.88714	0.00245	-0.00079641	-0.00309	-0.00384	-0.0037
1.88593	0.00255	-0.000676239	-0.00294	-0.00369	-0.00354
1.88473	0.00264	-0.000568334	-0.00282	-0.00355	-0.0034
1.88352	0.00271	-0.000471012	-0.0027	-0.00342	-0.00327
1.88232	0.00278	-0.000382792	-0.00259	-0.0033	-0.00315
1.88112	0.00283	-0.000301911	-0.0025	-0.00319	-0.00303
1.87992	0.00287	-0.000226943	-0.00241	-0.00309	-0.00292
1.87873	0.00291	-0.000155959	-0.00232	-0.00298	-0.00282
1.87753	0.00295	-8.81113e-05	-0.00223	-0.00288	-0.00272
1.87634	0.00298	-2.35575e-05	-0.00215	-0.00278	-0.00262
1.87515	0.00301	3.64654e-05	-0.00207	-0.00269	-0.00252
1.87395	0.00304	9.02584e-05	-0.002	-0.0026	-0.00243
1.87277	0.00306	0.000137356	-0.00193	-0.00252	-0.00235
1.87158	0.00307	0.000178264	-0.00187	-0.00244	-0.00227
1.87039	0.00308	0.000214279	-0.0018	-0.00236	-0.00219
1.86921	0.00308	0.00024626	-0.00174	-0.00228	-0.00212
1.86802	0.00308	0.000274777	-0.00168	-0.0022	-0.00205
1.86684	0.00308	0.000301062	-0.00161	-0.00211	-0.00198
1.86566	0.00308	0.000326042	-0.00155	-0.00203	-0.00191
1.86448	0.00307	0.000349675	-0.00148	-0.00194	-0.00184
1.86331	0.00305	0.00037063	-0.00142	-0.00186	-0.00177
1.86213	0.00303	0.000387182	-0.00136	-0.00178	-0.0017
1.86096	0.00299	0.000397919	-0.00131	-0.00171	-0.00163
1.85978	0.00295	0.000402321	-0.00126	-0.00164	-0.00156
1.85861	0.00291	0.000401237	-0.00121	-0.00158	-0.0015
1.85744	0.00285	0.000395445	-0.00117	-0.00153	-0.00144
1.85627	0.0028	0.000386333	-0.00113	-0.00147	-0.00138
1.85511	0.00274	0.000376114	-0.0011	-0.00143	-0.00132
1.85394	0.00269	0.000366268	-0.00106	-0.00138	-0.00126
1.85278	0.00263	0.000356855	-0.00103	-0.00134	-0.00121
1.85162	0.00258	0.00034695	-0.001	-0.0013	-0.00116
1.85045	0.00253	0.000335887	-0.000974667	-0.00126	-0.00112
1.8493	0.00247	0.000323171	-0.000950323	-0.00123	-0.00108
1.84814	0.00242	0.000307856	-0.000929109	-0.00121	-0.00105
1.84698	0.00236	0.00028996	-0.0009107	-0.00118	-0.00102
1.84583	0.00231	0.000270837	-0.000893774	-0.00116	-0.000996634
1.84467	0.00225	0.000251981	-0.00087704	-0.00113	-0.000972196
1.84352	0.0022	0.000234696	-0.000859633	-0.00111	-0.000947691
1.84237	0.00215	0.000220611	-0.000840697	-0.00108	-0.000922518
1.84122	0.0021	0.00021104	-0.000819645	-0.00104	-0.000896645
1.84007	0.00206	0.000206217	-0.000796296	-0.00101	-0.000869972
1.83892	0.00202	0.000205232	-0.000771027	-0.000972741	-0.000842729
1.83778	0.00198	0.000205336	-0.000745576	-0.000937364	-0.000815756
1.83664	0.00193	0.000203468	-0.000722263	-0.000904675	-0.000790268
1.83549	0.00189	0.000197884	-0.000702696	-0.000875696	-0.000766914
1.83435	0.00184	0.000188252	-0.000687747	-0.000850972	-0.000746202
1.83321	0.00179	0.000175779	-0.000676693	-0.000829955	-0.000728165
1.83207	0.00174	0.000163272	-0.000666649	-0.00081023	-0.000711366
1.83094	0.00169	0.000153924	-0.000653625	-0.000788631	-0.00069309
1.8298	0.00165	0.000149906	-0.000634442	-0.000762848	-0.000671064
1.82867	0.00161	0.000151653	-0.000608182	-0.000732243	-0.000644688
1.82754	0.00157	0.000158409	-0.000575581	-0.000697336	-0.000614149
1.82641	0.00154	0.000168162	-0.000538751	-0.00066	-0.000580446
1.82528	0.00151	0.000178628	-0.000500362	-0.000622525	-0.000544912
1.82415	0.00148	0.00018828	-0.00046244	-0.000586578	-0.000508917
1.82302	0.00145	0.000196677	-0.000425797	-0.000552565	-0.000473304
1.8219	0.00142	0.000203908	-0.000390825	-0.000520012	-0.000438699
1.82077	0.0014	0.000210605	-0.000357558	-0.000488112	-0.000405659
1.81965	0.00138	0.000217682	-0.000325775	-0.000456277	-0.000374564
1.81853	0.00135	0.000225115	-0.000295628	-0.000424812	-0.000346047
1.81741	0.00133	0.000232786	-0.000267026	-0.000394228	-0.000320242
1.81629	0.00131	0.000240767	-0.000239843	-0.000364525	-0.000296247
1.81517	0.00129	0.000248242	-0.000215072	-0.00033592	-0.000273516
1.81406	0.00126	0.000254449	-0.000193695	-0.000308648	-0.000252101
1.81294	0.00124	0.000258854	-0.000176269	-0.000283078	-0.00023239
1.81183	0.00121	0.000261017	-0.000162896	-0.00025994	-0.000214948
1.81072	0.00119	0.000261064	-0.000153134	-0.000239575	-0.000199934
1.80961	0.00116	0.000258942	-0.000146712	-0.000222191	-0.000187467
1.8085	0.00113	0.000255117	-0.000143004	-0.000207339	-0.00017749
1.80739	0.0011	0.000251304	-0.00014001	-0.000193357	-0.000168928
1.80628	0.00107	0.000249852	-0.000134679	-0.000178202	-0.000159843
1.80518	0.00105	0.000252398	-0.000124751	-0.000160483	-0.000148638
1.80408	0.00103	0.000258949	-0.000109857	-0.000140498	-0.000135001
1.80297	0.00102	0.00026807	-9.11684e-05	-0.000119589	-0.000119448
1.80187	0.001	0.0002775	-7.08512e-05	-9.93999e-05	-0.000102853
1.80077	0.000987059	0.000285733	-5.07985e-05	-8.10651e-05	-8.61155e-05
1.79968	0.000972444	0.000292472	-3.19786e-05	-6.46763e-05	-6.97721e-05
1.79858	0.000958396	0.000298367	-1.44241e-05	-4.97e-05	-5.41028e-05
1.79748	0.000946043	0.000304663	2.64174e-06	-3.4937e-05	-3.88141e-05
1.79639	0.000936085	0.000312157	1.97674e-05	-1.97122e-05	-2.3497e-05
1.7953	0.000928292	0.000320459	3.65656e-05	-4.37565e-06	-8.19873e-06
1.7942	0.000921906	0.000328715	5.21802e-05	1.04497e-05	6.58643e-06
1.79311	0.000915982	0.000335875	6.56266e-05	2.40306e-05	2.02885e-05
1.79203	0.000909812	0.000341072	7.63998e-05	3.5619e-05	3.24667e-05
1.79094	0.000903077	0.000344028	8.44819e-05	4.45003e-05	4.28112e-05
1.78985	0.000896057	0.000345807	9.09947e-05	5.10572e-05	5.18593e-05
1.78877	0.00088914	0.000347839	9.73169e-05	5.65801e-05	6.05756e-05
1.78768	0.000882526	0.000351106	0.000104353	6.25369e-05	6.99023e-05
1.7866	0.000875974	0.000355572	0.000112277	6.94975e-05	7.9878e-05
1.78552	0.00086937	0.00036083	0.000121082	7.72934e-05	8.99828e-05
1.78444	0.000862395	0.000366035	0.000130178	8.49814e-05	9.93011e-05
1.78336	0.000854886	0.000370668	0.000139334	9.21908e-05	0.000107618
1.78229	0.000847473	0.000375296	0.000149189	9.97222e-05	0.000115661
1.78121	0.000840731	0.000380538	0.000160254	0.000108327	0.000124062
1.78014	0.000835073	0.000387121	0.000173117	0.0001184	0.000133236
1.77906	0.000831444	0.000396364	0.000188985	0.000130573	0.000144004
1.77799	0.000830263	0.000408746	0.000208053	0.000144719	0.000156929
1.77692	0.000831083	0.00042352	0.000229219	0.000160059	0.000171768
1.77585	0.000833195	0.000439616	0.000251117	0.000175998	0.000187828
1.77478	0.000835939	0.000456096	0.00027282	0.000192397	0.000204564
1.77372	0.000839003	0.000472521	0.000293891	0.000209458	0.000221686
1.77265	0.000842136	0.000488499	0.000313928	0.000227112	0.000238891
1.77159	0.000845214	0.000503513	0.00033232	0.000244827	0.000255548
1.77052	0.000848296	0.000517238	0.000348646	0.00026197	0.000270933
1.76946	0.000851549	0.000529726	0.000363204	0.000278361	0.000284917
1.7684	0.000854983	0.000541247	0.000376679	0.00029426	0.000297892
1.76734	0.000858178	0.000551552	0.000389223	0.000309411	0.000310067
1.76629	0.000860958	0.000560659	0.000401064	0.000323587	0.000321634
1.76523	0.00086333	0.000568537	0.000412158	0.00033652	0.000332686
1.76417	0.00086496	0.00057492	0.000421819	0.000347674	0.000342839
1.76312	0.000865612	0.000579795	0.000429441	0.000356781	0.000351734
1.76207	0.00086562	0.000583714	0.00043525	0.000364226	0.000359548
1.76102	0.000865648	0.000587428	0.000440085	0.000370831	0.000366688
1.75997	0.00086616	0.00059126	0.000444565	0.000376875	0.000372968
1.75892	0.000867328	0.00059559	0.00044937	0.00038252	0.000378186
1.75787	0.000869345	0.000601134	0.000455395	0.000388274	0.00038264
1.75682	0.00087247	0.000608623	0.000463369	0.000394824	0.000387109
1.75578	0.000876941	0.000618523	0.000473801	0.00040283	0.000392632
1.75473	0.000882273	0.000630079	0.000486072	0.000412008	0.000399399
1.75369	0.000887668	0.00064199	0.000499005	0.000421295	0.000406744
1.75265	0.000892485	0.000653133	0.000511611	0.000429456	0.000413671
1.75161	0.000896219	0.000662845	0.00052321	0.000435778	0.000419518
1.75057	0.000898412	0.000670645	0.000533143	0.000440122	0.000423968
1.74953	0.000899575	0.000677109	0.000541953	0.000443675	0.00042771
1.7485	0.000900438	0.000683077	0.000550343	0.00044763	0.000431401
1.74746	0.000901292	0.000688982	0.000558617	0.000452645	0.000435443
1.74643	0.000902136	0.000694847	0.000566948	0.0004591	0.000440256
1.74539	0.000902961	0.000700513	0.000575236	0.000466941	0.000445932
1.74436	0.000903527	0.000705642	0.000583068	0.000475509	0.000452015
1.74333	0.000903328	0.000709569	0.000589666	0.000483739	0.000457565
1.7423	0.00090217	0.00071188	0.000594469	0.000490655	0.000461726
1.74127	0.00090002	0.000712289	0.000597012	0.00049545	0.000463947
1.74025	0.000896915	0.000710693	0.00059699	0.000497495	0.000463844
1.73922	0.000893154	0.000707525	0.000594884	0.000496797	0.000461482
1.7382	0.000888927	0.000703278	0.000591488	0.000493924	0.000457367
1.73717	0.000884163	0.000698274	0.000587595	0.000489812	0.000452188
1.73615	0.000878746	0.000692846	0.00058396	0.000485682	0.000446686
1.73513	0.000872542	0.000687101	0.000580977	0.000482376	0.000441346
1.73411	0.000865538	0.000681246	0.000578788	0.000480391	0.000436535
1.73309	0.00085746	0.000675175	0.000576849	0.00047949	0.000432186
1.73208	0.000848118	0.000668685	0.000574522	0.000479403	0.000428467
1.73106	0.000837759	0.000662053	0.000571845	0.000480223	0.00042575
1.73005	0.000827185	0.000655933	0.000569518	0.000482212	0.000424479
1.72903	0.000817388	0.000650979	0.000568324	0.000485502	0.00042492
1.72802	0.000808961	0.000647589	0.000568726	0.000489985	0.000427056
1.72701	0.000802113	0.000645951	0.000570825	0.000495571	0.000430652
1.726	0.000796795	0.000646109	0.000574355	0.000502428	0.000435509
1.72499	0.00079285	0.000647911	0.000578873	0.000510707	0.000441496
1.72398	0.000790348	0.00065136	0.000584202	0.000520457	0.000448616
1.72298	0.000789317	0.000656228	0.000590084	0.000531202	0.000456693
1.72197	0.000789568	0.000661934	0.000596001	0.000541924	0.000465255
1.72097	0.00079093	0.000668101	0.000601481	0.000551587	0.000473875
1.71996	0.000793433	0.00067472	0.000606521	0.000559657	0.000482428
1.71896	0.000797406	0.000682325	0.000611808	0.000566487	0.00049123
1.71796	0.000804059	0.000692308	0.00061883	0.000573289	0.000501111
1.71696	0.00081434	0.000705635	0.000628784	0.000580987	0.000512434
1.71596	0.000827447	0.000721416	0.000641276	0.000589277	0.000524436
1.71497	0.000841794	0.000737927	0.000655126	0.000597589	0.000536104
1.71397	0.000855792	0.000753566	0.000668868	0.000605355	0.000546584
1.71297	0.000868061	0.000767246	0.000681035	0.000611967	0.000555194
1.71198	0.000877445	0.000778088	0.000690358	0.000616775	0.00056147
1.71099	0.00088328	0.00078562	0.00069611	0.000619482	0.000565258
1.71	0.000885459	0.000789859	0.000698232	0.000619946	0.000566634
1.70901	0.000884299	0.000791091	0.000697162	0.000618148	0.000565654
1.70802	0.000880724	0.000790134	0.000694162	0.000614731	0.000562753
1.70703	0.000875738	0.000787817	0.000690476	0.000610567	0.000558646
1.70604	0.000869898	0.000784416	0.000686567	0.00060598	0.000553687
1.70506	0.000863983	0.000780578	0.000682971	0.000601251	0.000548181
1.70407	0.000858947	0.000777311	0.000680294	0.000596804	0.000542501
1.70309	0.000855195	0.000775036	0.000678456	0.00059262	0.000536542
1.70211	0.000852224	0.000773397	0.000676688	0.000588239	0.000529957
1.70113	0.00084924	0.000771655	0.000674184	0.000583318	0.000522694
1.70015	0.000846047	0.000769649	0.000671024	0.000578296	0.00051542
1.69917	0.000842684	0.00076741	0.000667539	0.000573638	0.000508972
1.69819	0.000839777	0.000765585	0.000664814	0.000570167	0.000504536
1.69721	0.000838198	0.000765295	0.000664472	0.00056894	0.000503203
1.69624	0.000838192	0.000767004	0.000667341	0.000570446	0.000505271
1.69526	0.000839507	0.000770391	0.000673166	0.000574619	0.000510361
1.69429	0.000841613	0.00077487	0.000681142	0.000581142	0.000517838
1.69332	0.000843885	0.000779811	0.000690257	0.000589315	0.000526763
1.69235	0.000845892	0.000784654	0.000699555	0.000598236	0.000536189
1.69138	0.000847068	0.00078861	0.000707881	0.000606823	0.000545288
1.69041	0.000846948	0.000791037	0.00071409	0.000614319	0.000553648
1.68944	0.000845244	0.000791407	0.000717377	0.000620225	0.000560995
1.68847	0.000842378	0.000789881	0.000718052	0.00062461	0.00056738
1.68751	0.000839802	0.000787923	0.000717757	0.000628414	0.000573359
1.68654	0.000839064	0.000787328	0.000718231	0.000632602	0.000579347
1.68558	0.000840485	0.000788548	0.00071998	0.000637202	0.000585001
1.68462	0.000843764	0.000791381	0.000722819	0.000641925	0.000589786
1.68366	0.000848421	0.000795318	0.000726027	0.000646282	0.000593015
1.6827	0.00085356	0.00079961	0.000728752	0.000649701	0.000594081
1.68174	0.000858327	0.000803705	0.000730624	0.000651938	0.000592785
1.68078	0.000862162	0.000807262	0.000731683	0.000653057	0.000589391
1.67982	0.000864606	0.000809999	0.000732116	0.000653225	0.000584383
1.67887	0.000865404	0.000811517	0.000731918	0.000652498	0.000578312
1.67791	0.000864661	0.000811623	0.000731043	0.000651043	0.000571896
1.67696	0.000862462	0.000810133	0.000729237	0.000648911	0.000565809
1.67601	0.000858532	0.000806677	0.00072597	0.000645791	0.000560373
1.67506	0.000852886	0.00080137	0.000721257	0.000641667	0.000555949
1.67411	0.000846049	0.000794851	0.000715686	0.000636882	0.000552855
1.67316	0.000838593	0.000787729	0.000709762	0.000631789	0.00055084
1.67221	0.000831133	0.000780692	0.000703936	0.000626977	0.000549584
1.67126	0.000824454	0.000774582	0.00069894	0.000623371	0.000549199
1.67032	0.000819366	0.00077023	0.000695561	0.000621768	0.000549921
1.66937	0.000816459	0.000768215	0.000694467	0.000622446	0.00055211
1.66843	0.000815701	0.000768475	0.00069594	0.000625048	0.000555864
1.66748	0.00081668	0.000770507	0.000699841	0.000628995	0.000560755
1.66654	0.000818517	0.000773399	0.000705303	0.000633435	0.000565837
1.6656	0.000820588	0.000776459	0.00071148	0.000637772	0.000570368
1.66466	0.000822765	0.000779435	0.000717919	0.000641744	0.000573992
1.66372	0.000825036	0.000782449	0.000724564	0.000645328	0.000576621
1.66279	0.000827422	0.000785686	0.000731462	0.000648468	0.000578188
1.66185	0.000829879	0.000789175	0.000738628	0.000651153	0.000578851
1.66092	0.000832338	0.000792757	0.00074572	0.000653401	0.000578956
1.65998	0.000834733	0.000796182	0.00075219	0.000655182	0.000578868
1.65905	0.000837102	0.000799313	0.000757816	0.00065656	0.000579025
1.65812	0.000839416	0.000802031	0.000762455	0.000657519	0.000579734
1.65719	0.00084162	0.000804174	0.00076593	0.000658053	0.000581049
1.65626	0.000843304	0.000805294	0.000767704	0.000657944	0.000582843
1.65533	0.000844225	0.000805021	0.000767441	0.00065705	0.000584938
1.6544	0.00084468	0.000803648	0.000765538	0.000655805	0.000587276
1.65347	0.000845125	0.000801682	0.00076266	0.000654919	0.000589813
1.65255	0.000845768	0.000799737	0.000759566	0.000655127	0.000592641
1.65162	0.000846678	0.000798477	0.00075702	0.000656966	0.000596033
1.6507	0.000847804	0.00079834	0.000755475	0.000660488	0.000600015
1.64977	0.0008491	0.000799351	0.000755011	0.000665326	0.000604276
1.64885	0.000850636	0.000801335	0.000755491	0.000671092	0.000608612
1.64793	0.000852164	0.00080377	0.000756448	0.000677244	0.000612808
1.64701	0.000853232	0.000805975	0.000757342	0.000683209	0.000616535
1.64609	0.000853493	0.000807384	0.00075783	0.00068844	0.000619442
1.64518	0.000852946	0.000807865	0.000757882	0.000692607	0.000621267
1.64426	0.000851701	0.000807452	0.000757433	0.000695396	0.000621696
1.64334	0.000849873	0.000806236	0.000756228	0.000696519	0.000620474
1.64243	0.000847709	0.000804483	0.000754284	0.000695868	0.000617764
1.64152	0.000845365	0.000802389	0.000751771	0.000693319	0.000613825
1.6406	0.000842954	0.000800149	0.000748878	0.000688868	0.000608963
1.63969	0.000840475	0.000797837	0.000745755	0.000682648	0.000603421
1.63878	0.000837865	0.000795565	0.000742548	0.000675048	0.000597301
1.63787	0.00083523	0.000793488	0.000739306	0.000666645	0.000590717
1.63696	0.00083261	0.00079152	0.000736012	0.000657871	0.000583806
1.63606	0.000830251	0.000789683	0.000732984	0.000649372	0.000576942
1.63515	0.000828236	0.000787878	0.000730525	0.000641748	0.000570463
1.63424	0.000826564	0.000786093	0.000728945	0.000635503	0.00056457
1.63334	0.000825176	0.000784277	0.000728257	0.000630898	0.000559432
1.63244	0.000824091	0.000782494	0.000728229	0.000628016	0.000555521
1.63153	0.000823354	0.000780899	0.000728363	0.000626658	0.000553151
1.63063	0.000822927	0.000779627	0.000728326	0.000626489	0.000552394
1.62973	0.000822716	0.000778726	0.000728015	0.000627198	0.000553106
1.62883	0.000822256	0.000777808	0.000727012	0.000628206	0.000554588
1.62793	0.000821129	0.000776458	0.000724955	0.000628969	0.000555942
1.62704	0.000819431	0.000774793	0.000722106	0.000629362	0.000556687
1.62614	0.000818013	0.000773585	0.000719523	0.000629982	0.000557112
1.62524	0.000817476	0.000773377	0.000717992	0.000631354	0.000557685
1.62435	0.000817701	0.00077404	0.00071742	0.000633266	0.000558457
1.62346	0.000818068	0.000775192	0.000717397	0.000635177	0.000559241
1.62256	0.00081816	0.000776469	0.000717663	0.000636658	0.000559845
1.62167	0.000817692	0.000777318	0.000717844	0.000637237	0.000559892
1.62078	0.000816541	0.00077735	0.000717612	0.000636619	0.00055923
1.61989	0.000814964	0.000776858	0.000717108	0.000635135	0.000558115
1.619	0.000813822	0.000776797	0.000717035	0.000633611	0.000557053
1.61811	0.000813982	0.000778129	0.000718251	0.000632907	0.0005566
1.61723	0.000815714	0.000781111	0.000721081	0.000633458	0.000557139
1.61634	0.000818883	0.000785488	0.000725329	0.000635463	0.000558952
1.61546	0.000823156	0.000790779	0.000730498	0.000638981	0.000562315
1.61457	0.000828021	0.000796325	0.000736015	0.000643829	0.000567304
1.61369	0.000832857	0.000801483	0.000741509	0.000649768	0.000573959
1.61281	0.000836961	0.000805539	0.00074649	0.000656332	0.000581967
1.61193	0.000839476	0.00080758	0.000750099	0.000662527	0.000590371
1.61105	0.000839515	0.000806731	0.000751279	0.000667014	0.000597809
1.61017	0.000836525	0.000802451	0.000749136	0.000668778	0.000603163
1.60929	0.000830376	0.000794662	0.000743214	0.000667271	0.000605736
1.60841	0.000821692	0.000784191	0.000734176	0.000662779	0.000605521
1.60754	0.000811991	0.00077276	0.000723848	0.000656537	0.000603173
1.60666	0.000802919	0.000762044	0.00071418	0.000649936	0.000599673
1.60579	0.000795556	0.000753011	0.000706386	0.000643925	0.000595929
1.60492	0.000790435	0.000746079	0.000700884	0.000638919	0.000592601
1.60404	0.000787762	0.000741427	0.000697747	0.000635048	0.000590044
1.60317	0.000787142	0.000738747	0.000696637	0.000632219	0.000588242
1.6023	0.000787499	0.000737094	0.000696711	0.000629945	0.0005867
1.60143	0.000787444	0.000735298	0.00069671	0.000627363	0.000584475
1.60056	0.000785997	0.000732564	0.000695597	0.000623732	0.000580659
1.5997	0.000783403	0.000729161	0.000693409	0.000619181	0.000575263
1.59883	0.000780943	0.000726396	0.000691336	0.000614824	0.000569426
1.59796	0.000779465	0.000725157	0.000690277	0.000611595	0.000564313
1.5971	0.000779105	0.000725662	0.00069047	0.000609769	0.000560528
1.59623	0.000779771	0.000727717	0.000691745	0.000609276	0.000558273
1.59537	0.000780852	0.000730463	0.000693415	0.000609652	0.000557249
1.59451	0.00078146	0.000732658	0.000694471	0.000610124	0.000556779
1.59365	0.000780878	0.000733398	0.000694138	0.000610017	0.00055615
1.59279	0.000778741	0.000732437	0.00069219	0.00060904	0.000554764
1.59193	0.000775092	0.000730003	0.000688972	0.000607238	0.000552313
1.59107	0.00076996	0.000726151	0.000684676	0.000604428	0.000548647
1.59021	0.000763622	0.000721059	0.000679565	0.000600561	0.000543956
1.58936	0.000757371	0.000715933	0.000674757	0.000596488	0.000539205
1.5885	0.000752774	0.000712219	0.000671691	0.000593442	0.000535597
1.58765	0.000750885	0.000710869	0.000671333	0.0005923	0.000533984
1.58679	0.000752116	0.000712258	0.000674009	0.000593406	0.000534704
1.58594	0.000756139	0.000716202	0.000679397	0.000596647	0.000537677
1.58509	0.000761932	0.00072182	0.000686473	0.000601268	0.000542087
1.58424	0.000767862	0.000727652	0.000693608	0.000605904	0.000546583
1.58339	0.000772217	0.000732083	0.000699094	0.00060927	0.000549976
1.58254	0.000773883	0.000734071	0.000701813	0.000610724	0.000551646
1.58169	0.000772925	0.000733702	0.000701875	0.000610426	0.000551685
1.58084	0.000770472	0.000731808	0.000700246	0.000609185	0.00055076
1.58	0.000767833	0.000729337	0.000697994	0.000607902	0.000549671
1.57915	0.000765981	0.000727034	0.000695858	0.000607052	0.000549048
1.57831	0.000765286	0.000725301	0.00069406	0.00060662	0.000548978
1.57746	0.000765677	0.000724194	0.000692377	0.000606278	0.000549121
1.57662	0.000766575	0.000723298	0.0006902	0.000605576	0.000548997
1.57578	0.000766766	0.000721512	0.000686371	0.000603699	0.000547908
1.57494	0.000765255	0.000717957	0.00068008	0.000600017	0.00054531
1.5741	0.000762002	0.000712704	0.000671623	0.0005947	0.000541326
1.57326	0.000757908	0.00070673	0.000662406	0.000588832	0.000536766
1.57242	0.000754037	0.000701241	0.000654139	0.000583774	0.000532668
1.57158	0.000750945	0.000696993	0.000647912	0.00058042	0.000529619
1.57075	0.000748715	0.000694177	0.000644078	0.000578969	0.00052771
1.56991	0.000747432	0.000692862	0.000642665	0.000579243	0.00052687
1.56908	0.000747148	0.000692977	0.00064344	0.000580974	0.000527077
1.56824	0.000747804	0.000694468	0.000646006	0.000583877	0.000528323
1.56741	0.000749441	0.000697466	0.000650092	0.000587717	0.000530536
1.56658	0.000751705	0.000701744	0.000655164	0.000592138	0.000533367
1.56575	0.000754006	0.00070672	0.000660424	0.000596593	0.000536256
1.56492	0.000755917	0.000711757	0.000665176	0.000600557	0.000538748
1.56409	0.000757158	0.000716219	0.000668897	0.000603646	0.000540542
1.56326	0.00075787	0.000719886	0.000671597	0.000605839	0.00054169
1.56243	0.000758459	0.000722933	0.00067372	0.000607374	0.000542479
1.5616	0.000759181	0.000725532	0.000675676	0.000608364	0.000542974
1.56078	0.000760283	0.000728066	0.00067782	0.000608837	0.000543175
1.55995	0.000762178	0.000731172	0.000680594	0.000609045	0.000543325
1.55913	0.000765013	0.000735132	0.00068414	0.000609096	0.000543608
1.55831	0.000768358	0.000739409	0.000687837	0.000608647	0.000543784
1.55748	0.0007712	0.000742824	0.000690481	0.000607142	0.000543273
1.55666	0.000772599	0.000744143	0.000691011	0.000604233	0.000541528
1.55584	0.000772286	0.000742943	0.000689249	0.000600031	0.000538536
1.55502	0.000771004	0.000739957	0.000686223	0.000595448	0.000535084
1.5542	0.00076961	0.000736173	0.00068304	0.000591366	0.000531991
1.55338	0.000768507	0.000732434	0.000680469	0.000588297	0.000529734
1.55257	0.000767897	0.000729431	0.000679125	0.000586588	0.000528651
1.55175	0.000767841	0.000727536	0.000679227	0.000586302	0.000528881
1.55094	0.000768235	0.000726714	0.000680532	0.000587077	0.000530163
1.55012	0.000768727	0.000726636	0.0006824	0.000588389	0.000532034
1.54931	0.000768909	0.000726874	0.000684161	0.000589811	0.000534113
1.54849	0.000768834	0.000727471	0.000685756	0.000591358	0.000536365
1.54768	0.000768873	0.000728867	0.000687622	0.000593406	0.000539052
1.54687	0.000769309	0.000731358	0.0006901	0.000596237	0.000542208
1.54606	0.000770177	0.000734931	0.000693228	0.000599703	0.000545474
1.54525	0.000771448	0.000739361	0.000696852	0.000603398	0.000548258
1.54444	0.00077322	0.000744403	0.000700799	0.000607043	0.00055021
1.54363	0.000775765	0.00075012	0.000705053	0.000610762	0.000551546
1.54283	0.000779332	0.000756631	0.00070978	0.000614878	0.000552862
1.54202	0.000783691	0.000763518	0.000714743	0.00061941	0.000554457
1.54122	0.000788052	0.000769798	0.000719116	0.000623911	0.000556125
1.54041	0.000791529	0.000774402	0.000721894	0.000627674	0.00055745
1.53961	0.000793712	0.000776654	0.000722622	0.000630148	0.000557912
1.53881	0.000794493	0.000776228	0.00072124	0.000631037	0.00055714
1.538	0.000793796	0.000772982	0.000717691	0.000630186	0.000555066
1.5372	0.000791746	0.000767322	0.000712222	0.000627755	0.000551988
1.5364	0.000788743	0.000760125	0.00070554	0.000624312	0.000548423
1.5356	0.000785376	0.000752469	0.000698621	0.000620591	0.000545068
1.5348	0.000782389	0.000745383	0.000692506	0.000617309	0.000542765
1.53401	0.000779987	0.000739203	0.000687546	0.000614692	0.000541899
1.53321	0.000777559	0.000733334	0.000683086	0.000612219	0.000542004
1.53241	0.000774264	0.000726973	0.000678231	0.000609283	0.000542203
1.53162	0.000769407	0.00071946	0.000672336	0.000605339	0.000541623
1.53082	0.000762601	0.000710396	0.000665024	0.000600005	0.000539704
1.53003	0.000754101	0.000700026	0.000656408	0.000593442	0.000536414
1.52924	0.000744756	0.000689226	0.00064699	0.000586289	0.00053209
1.52845	0.00073549	0.000678979	0.000637308	0.000579143	0.000527128
1.52765	0.000727312	0.000670283	0.000628214	0.000572769	0.000522192
1.52686	0.000720738	0.000663512	0.000620318	0.000567548	0.000517766
1.52607	0.000715458	0.00065815	0.000613365	0.000563103	0.000513627
1.52529	0.000710668	0.000653369	0.000606771	0.000558792	0.000509198
1.5245	0.000705614	0.000648427	0.000599937	0.000554064	0.000504154
1.52371	0.000699768	0.000642732	0.000592431	0.000548543	0.000498468
1.52292	0.000692767	0.000635941	0.000584026	0.000542003	0.000492209
1.52214	0.000684652	0.000628163	0.000574864	0.000534464	0.000485502
1.52135	0.000676112	0.000620182	0.000565767	0.000526389	0.000478748
1.52057	0.000668133	0.000613003	0.000557849	0.000518528	0.000472454
1.51979	0.000661761	0.000607526	0.000551964	0.000511536	0.000466935
1.519	0.000657934	0.000604688	0.000548892	0.000506166	0.000462527
1.51822	0.000657145	0.000605195	0.00054929	0.000503035	0.000459557
1.51744	0.00065943	0.000609151	0.000553391	0.000502476	0.000458274
1.51666	0.000664504	0.000616185	0.000560912	0.000504488	0.000458809
1.51588	0.000671786	0.000625573	0.000570998	0.000508493	0.000460908
1.51511	0.000680554	0.000636342	0.000582505	0.000513597	0.000464013
1.51433	0.00069012	0.00064746	0.000594329	0.00051911	0.000467528
1.51355	0.000699785	0.000658025	0.000605301	0.000524541	0.000471051
1.51278	0.00070876	0.00066722	0.000614504	0.000529436	0.000474269
1.512	0.000716662	0.000674751	0.000621807	0.000533814	0.000477242
1.51123	0.000723746	0.00068098	0.000627777	0.000538256	0.000480418
1.51045	0.000730395	0.000686564	0.000633175	0.000543302	0.000484279
1.50968	0.000736403	0.000691635	0.000638276	0.000548908	0.000488707
1.50891	0.000740812	0.000695474	0.000642486	0.000554337	0.000492977
1.50814	0.000742867	0.000697359	0.000645211	0.000558791	0.000496398
1.50737	0.000742243	0.000696813	0.000646114	0.000561753	0.000498547
1.5066	0.000738939	0.000693584	0.000644831	0.000562894	0.000499263
1.50583	0.000733347	0.000687898	0.000641296	0.000562277	0.000498686
1.50506	0.000726247	0.000680396	0.000635916	0.000560223	0.000497161
1.50429	0.000718249	0.000671712	0.000629124	0.000557061	0.000495005
1.50353	0.000709672	0.000662245	0.000621312	0.000553121	0.000492468
1.50276	0.000700474	0.000652017	0.000612773	0.000548498	0.00048961
1.502	0.000690593	0.000641133	0.000603829	0.000543198	0.000486225
1.50123	0.000680597	0.000630332	0.000595036	0.000537528	0.000482215
1.50047	0.000671303	0.000620535	0.000586905	0.000531835	0.0004776
1.49971	0.000663243	0.000612199	0.000579603	0.000526331	0.00047255
1.49895	0.000656791	0.000605554	0.000573272	0.00052126	0.000467402
1.49818	0.000652353	0.000600829	0.000568231	0.000516905	0.000462641
1.49742	0.000650447	0.000598352	0.000564998	0.000513712	0.000458919
1.49666	0.000651284	0.000598152	0.000563905	0.000511958	0.000456748
1.49591	0.000654496	0.00059975	0.00056467	0.00051148	0.000456174
1.49515	0.000659129	0.000602385	0.000566549	0.000511766	0.000456758
1.49439	0.000663842	0.000605154	0.000568701	0.000512255	0.000457814
1.49363	0.000667589	0.000607408	0.000570533	0.000512406	0.000458789
1.49288	0.000669703	0.000608682	0.000571558	0.000511702	0.000459197
1.49212	0.000669763	0.000608651	0.00057127	0.000509671	0.00045856
1.49137	0.000667447	0.000606975	0.000569129	0.000505814	0.000456426
1.49062	0.000662489	0.000603285	0.000564771	0.00049985	0.000452561
1.48986	0.000655017	0.000597495	0.000558224	0.000491983	0.000447107
1.48911	0.000645572	0.000589878	0.000549802	0.000482694	0.000440454
1.48836	0.000635213	0.000581216	0.000540394	0.000472854	0.000433265
1.48761	0.000625329	0.000572726	0.000531172	0.000463705	0.000426288
1.48686	0.000617005	0.000565491	0.00052302	0.000456306	0.000420115
1.48611	0.000610349	0.000559783	0.000516164	0.000451006	0.000414956
1.48537	0.000604828	0.000555148	0.000510287	0.000447575	0.000410678
1.48462	0.000599967	0.000551082	0.000504991	0.000445439	0.000407037
1.48387	0.00059585	0.000547715	0.000500405	0.000444336	0.000404035
1.48313	0.000593183	0.000545845	0.000497232	0.000444532	0.000402044
1.48238	0.000592896	0.00054646	0.000496344	0.000446468	0.000401467
1.48164	0.000595527	0.00055011	0.000498353	0.000450332	0.000402558
1.48089	0.000600976	0.000556589	0.000503197	0.000455961	0.000405262
1.48015	0.000608584	0.000565141	0.000510283	0.000462997	0.000409384
1.47941	0.000617455	0.000574722	0.000518774	0.000470858	0.000414543
1.47867	0.000626622	0.000584292	0.000527833	0.000478727	0.000420118
1.47793	0.00063505	0.000592984	0.000536557	0.000485819	0.00042544
1.47719	0.000641386	0.000599803	0.000543793	0.000491359	0.000429884
1.47645	0.000644394	0.000603818	0.000548491	0.000494669	0.000432926
1.47571	0.000643459	0.000604569	0.000550092	0.000495438	0.000434267
1.47497	0.000638879	0.000602295	0.000548698	0.000493778	0.000433818
1.47424	0.000631558	0.00059766	0.000544913	0.000490217	0.00043177
1.4735	0.000622542	0.00059145	0.000539457	0.000485424	0.000428435
1.47276	0.000612841	0.000584424	0.000533055	0.000480086	0.00042415
1.47203	0.000603538	0.000577601	0.00052661	0.000475093	0.000419423
1.4713	0.000595282	0.000571506	0.000520614	0.000471057	0.00041459
1.47056	0.000588338	0.00056613	0.000515131	0.000467957	0.000409857
1.46983	0.000582769	0.000561312	0.000510099	0.000465414	0.000405387
1.4691	0.000578334	0.000556696	0.000505276	0.00046291	0.000401157
1.46837	0.000574499	0.000551798	0.000500397	0.000459954	0.00039717
1.46764	0.000570471	0.000546097	0.000495195	0.000456064	0.000393317
1.46691	0.000565728	0.000539402	0.000489475	0.000450931	0.000389452
1.46618	0.000560465	0.000532062	0.000483261	0.000444615	0.00038543
1.46545	0.000555593	0.000524963	0.000477093	0.00043766	0.000381301
1.46472	0.000552175	0.000519164	0.000471865	0.000430926	0.000377326
1.464	0.000550851	0.000515401	0.00046828	0.000425189	0.000373851
1.46327	0.000551575	0.000513769	0.000466527	0.000420874	0.00037115
1.46255	0.000553815	0.000513933	0.000466537	0.00041815	0.000369455
1.46182	0.000557192	0.00051569	0.000468377	0.000417272	0.000369126
1.4611	0.000561519	0.000519	0.000472151	0.000418424	0.000370466
1.46037	0.000566411	0.000523578	0.000477727	0.00042153	0.000373475
1.45965	0.000571272	0.000528834	0.00048454	0.000426015	0.000377556
1.45893	0.00057535	0.000533978	0.000491623	0.000430888	0.000381873
1.45821	0.000577589	0.000537825	0.000497472	0.000434894	0.000385435
1.45749	0.000577014	0.000539188	0.00050057	0.000436936	0.000387197
1.45677	0.000573302	0.000537388	0.000500023	0.00043626	0.000386458
1.45605	0.000566852	0.000532365	0.000495723	0.000432525	0.000382922
1.45533	0.000558282	0.000524483	0.000488118	0.000425818	0.000376708
1.45462	0.000547998	0.000514101	0.000477637	0.000416376	0.000368161
1.4539	0.000536284	0.000501613	0.000464668	0.000404537	0.000357745
1.45318	0.000523664	0.000487714	0.000449909	0.000390833	0.000346004
1.45247	0.000510625	0.000473113	0.00043413	0.00037581	0.000333444
1.45175	0.000497546	0.00045843	0.000417972	0.000359962	0.000320451
1.45104	0.000484865	0.000444294	0.000402127	0.000343902	0.000307512
1.45033	0.000473309	0.000431608	0.000387556	0.000328499	0.000295308
1.44961	0.000464207	0.00042179	0.000375711	0.000315205	0.000284926
1.4489	0.000458871	0.000416203	0.000367931	0.000305487	0.000277508
1.44819	0.000457957	0.000415511	0.000364908	0.000300183	0.000273796
1.44748	0.000461383	0.000419586	0.00036667	0.000299297	0.000273972
1.44677	0.000468594	0.000427858	0.000372868	0.000302565	0.00027789
1.44606	0.00047887	0.000439615	0.000383107	0.000309733	0.000285327
1.44536	0.000491509	0.000454169	0.000396953	0.000320543	0.000296063
1.44465	0.000505606	0.000470577	0.000413495	0.000334293	0.000309455
1.44394	0.000519894	0.000487252	0.000431112	0.000349511	0.000324262
1.44323	0.000532924	0.000502312	0.000447846	0.000364479	0.000338928
1.44253	0.000543549	0.0005143	0.000462095	0.000377806	0.000352133
1.44182	0.000551028	0.000522403	0.000472683	0.00038846	0.00036286
1.44112	0.000555049	0.000526246	0.000478925	0.000395749	0.000370426
1.44042	0.000555767	0.000525928	0.000480723	0.000399622	0.000374563
1.43971	0.000554016	0.000522334	0.000478795	0.00040076	0.000375627
1.43901	0.000550907	0.000516716	0.000474324	0.000400158	0.000374318
1.43831	0.000547056	0.000509866	0.000468173	0.000398398	0.000371163
1.43761	0.000542302	0.000501821	0.00046058	0.000395452	0.000366401
1.43691	0.000536532	0.000492779	0.000451737	0.000391318	0.000360419
1.43621	0.000529848	0.000483182	0.000442028	0.000386227	0.000353917
1.43551	0.000522384	0.000473424	0.000431866	0.000380586	0.00034743
1.43481	0.000514525	0.000463952	0.000421872	0.000374901	0.00034141
1.43412	0.00050679	0.000455102	0.000412637	0.000369546	0.00033617
1.43342	0.000499695	0.000447244	0.000404716	0.000365036	0.000332092
1.43273	0.000493788	0.000440792	0.000398613	0.000361946	0.00032964
1.43203	0.000489748	0.000436318	0.000394912	0.000360803	0.00032932
1.43134	0.00048806	0.000434352	0.000394039	0.000361907	0.000331453
1.43064	0.00048866	0.000434807	0.000395747	0.000364954	0.000335766
1.42995	0.000491142	0.000437149	0.000399346	0.000369359	0.000341643
1.42926	0.000495235	0.000440916	0.000404303	0.000374605	0.000348385
1.42856	0.000500825	0.000445776	0.000410321	0.000380343	0.00035538
1.42787	0.000507566	0.000451236	0.000416874	0.000385997	0.000361806
1.42718	0.000514805	0.000456585	0.000423173	0.000390848	0.000366777
1.42649	0.000521798	0.000461187	0.000428509	0.000394358	0.000369722
1.4258	0.000528089	0.000464845	0.000432645	0.000396436	0.000370658
1.42511	0.000533498	0.000467717	0.000435749	0.000397448	0.000370083
1.42443	0.000538092	0.000470236	0.000438206	0.000398007	0.000368664
1.42374	0.000542048	0.000472842	0.000440351	0.00039853	0.000366826
1.42305	0.000545242	0.000475376	0.000442028	0.00039887	0.000364523
1.42237	0.000547378	0.000477368	0.00044294	0.000398655	0.000361609
1.42168	0.00054857	0.000478818	0.000443162	0.000397857	0.00035833
1.421	0.000549103	0.000480046	0.000442957	0.000396814	0.000355176
1.42031	0.000549248	0.000481296	0.000442505	0.000395826	0.000352565
1.41963	0.000549044	0.000482521	0.00044185	0.000395004	0.000350628
1.41895	0.000548137	0.000483234	0.000440776	0.00039423	0.000349142
1.41827	0.000546278	0.000483096	0.000439001	0.000393466	0.000347974
1.41758	0.00054365	0.000482171	0.000436627	0.000392836	0.000347286
1.4169	0.000540477	0.000480571	0.000433895	0.000392429	0.000347188
1.41622	0.000536948	0.000478297	0.000430816	0.000392142	0.000347574
1.41554	0.000533288	0.000475372	0.000427293	0.000391773	0.0003482
1.41487	0.000529912	0.00047211	0.000423489	0.000391252	0.000348877
1.41419	0.000527095	0.000468746	0.0004196	0.000390473	0.000349379
1.41351	0.000524835	0.000465352	0.000415685	0.000389227	0.000349353
1.41283	0.000523035	0.000461943	0.000411826	0.000387424	0.000348564
1.41216	0.000521859	0.000458892	0.00040847	0.000385326	0.000347096
1.41148	0.000521667	0.000456859	0.000406432	0.000383575	0.00034545
1.41081	0.000522578	0.000456192	0.00040627	0.000382547	0.00034409
1.41013	0.0005245	0.000457012	0.000408193	0.000382334	0.00034343
1.40946	0.00052706	0.000459019	0.000411836	0.000382744	0.000343535
1.40879	0.000529853	0.000461726	0.000416612	0.000383506	0.000344162
1.40812	0.000532703	0.000464865	0.000422156	0.000384462	0.000345061
1.40744	0.000535554	0.000468222	0.00042815	0.000385402	0.000345892
1.40677	0.000538364	0.000471541	0.000434192	0.000386179	0.000346412
1.4061	0.00054092	0.000474432	0.000439742	0.000386588	0.000346453
1.40543	0.000543135	0.000476691	0.000444461	0.000386682	0.000346246
1.40476	0.000545159	0.000478499	0.000448327	0.000386789	0.000346322
1.4041	0.000547115	0.000480278	0.000451485	0.000387394	0.000347225
1.40343	0.000548844	0.000482079	0.000453821	0.000388647	0.000349
1.40276	0.00054994	0.000483476	0.000454878	0.000390073	0.00035105
1.40209	0.000550027	0.000484016	0.000454264	0.000391019	0.00035273
1.40143	0.000549315	0.000483745	0.00045222	0.000391341	0.000353917
1.40076	0.000548675	0.000483553	0.000449745	0.000391479	0.000354972
1.4001	0.000549097	0.000484563	0.000447953	0.000392006	0.000356236
1.39944	0.000551248	0.000487529	0.000447669	0.000393441	0.000357856
1.39877	0.000555256	0.000492581	0.000449125	0.00039591	0.000359669
1.39811	0.000560856	0.00049944	0.000452261	0.000399428	0.000361494
1.39745	0.000567646	0.00050773	0.000456899	0.00040392	0.000363388
1.39679	0.000575255	0.000517033	0.000462764	0.000409147	0.000365589
1.39612	0.000583087	0.000526651	0.000469531	0.00041475	0.000368189
1.39546	0.00059033	0.000535693	0.000476606	0.000420264	0.000371049
1.39481	0.00059639	0.000543417	0.000483359	0.00042534	0.000374007
1.39415	0.000600618	0.000549122	0.000489154	0.000429458	0.00037663
1.39349	0.000602693	0.000552405	0.00049355	0.000432212	0.000378481
1.39283	0.000602709	0.000553304	0.000496342	0.00043346	0.000379298
1.39217	0.000600865	0.000552062	0.000497384	0.000433198	0.000378863
1.39152	0.000597403	0.000548958	0.000496622	0.000431552	0.000377066
1.39086	0.000592684	0.000544483	0.000494298	0.000428858	0.000374147
1.39021	0.000586905	0.000538946	0.000490674	0.000425416	0.000370468
1.38955	0.000579981	0.000532273	0.000485629	0.0004211	0.000366069
1.3889	0.000571839	0.00052429	0.00047896	0.000415621	0.000360764
1.38824	0.000562406	0.000514912	0.000470471	0.00040868	0.00035424
1.38759	0.000551548	0.000504118	0.000460114	0.000399646	0.000345714
1.38694	0.000539499	0.000492084	0.0004483	0.000388312	0.000334755
1.38629	0.000528016	0.000480497	0.000437007	0.000377702	0.000324694
1.38564	0.000517421	0.000469802	0.000426579	0.000368164	0.00031572
1.38499	0.000507558	0.000459875	0.000416837	0.000359487	0.000307563
1.38434	0.000498253	0.00045055	0.000407589	0.00035146	0.000299998
1.38369	0.000489374	0.000441693	0.000398693	0.000343936	0.00029288
1.38304	0.000480824	0.000433205	0.000390046	0.000336814	0.000286121
1.38239	0.000472537	0.000425013	0.000381583	0.000330031	0.000279671
1.38174	0.00046448	0.000417078	0.000373273	0.000323561	0.000273516
1.3811	0.000456642	0.000409382	0.000365106	0.000317398	0.000267658
1.38045	0.000449026	0.000401923	0.000357086	0.000311554	0.00026212
1.37981	0.000441654	0.00039472	0.000349235	0.00030606	0.000256939
1.37916	0.000434562	0.000387808	0.000341595	0.000300966	0.000252171
1.37852	0.000427797	0.000381235	0.000334218	0.000296333	0.000247881
1.37787	0.00042141	0.000375056	0.000327163	0.000292225	0.000244135
1.37723	0.000415449	0.000369323	0.000320484	0.000288706	0.000240993
1.12708	0.00022272	0.000162215	0.000134903	0.000111805	0.000100065
1.12625	0.000249034	0.000191166	0.000162586	0.000134111	0.000117096
1.12542	0.000274034	0.000218535	0.000188678	0.000155208	0.000133312
1.12459	0.000297699	0.000244304	0.000213161	0.000175082	0.000148693
1.12376	0.000320011	0.000268461	0.000236032	0.000193723	0.000163217
1.12293	0.000340958	0.000291006	0.000257302	0.00021113	0.000176872
1.1221	0.000360533	0.000311947	0.000276993	0.000227307	0.000189654
1.12128	0.000378741	0.000331305	0.000295129	0.000242266	0.000201566
1.12045	0.000395598	0.000349115	0.000311742	0.000256027	0.000212622
1.11963	0.000411138	0.000365429	0.000326877	0.000268626	0.000222846
1.11881	0.000425415	0.000380311	0.000340589	0.000280109	0.000232274
1.11799	0.000438495	0.000393834	0.000352942	0.000290532	0.000240952
1.11717	0.000450453	0.00040607	0.000363989	0.000299947	0.000248939
1.11635	0.000461355	0.000417057	0.000373738	0.000308387	0.000256293
1.11553	0.00047122	0.000426732	0.000382083	0.000315814	0.000263035
1.11472	0.000479895	0.00043475	0.000388626	0.000321996	0.000269044
1.1139	0.000486681	0.000440128	0.00039242	0.00032624	0.000273709
1.11309	0.000490499	0.000442736	0.000393755	0.000328186	0.000276186
1.11228	0.000492499	0.000443713	0.000393796	0.000328761	0.000277326
1.11147	0.000492903	0.000443407	0.000392929	0.000328159	0.000277361
1.11066	0.000492102	0.000442238	0.000391338	0.000326699	0.000276622
1.10985	0.00049058	0.000440658	0.000389306	0.000324769	0.000275344
1.10904	0.000489009	0.000439226	0.000387382	0.000322918	0.000273911
1.10824	0.000487982	0.000438442	0.000386181	0.00032165	0.000272739
1.10743	0.000487826	0.000438545	0.000386093	0.000321197	0.000272119
1.10663	0.000488612	0.000439593	0.000387125	0.000321581	0.000272176
1.10583	0.000490258	0.00044147	0.000389031	0.000322715	0.000272941
1.10503	0.000492692	0.000443939	0.00039153	0.000324455	0.000274278
1.10422	0.00049584	0.000446826	0.000394507	0.000326661	0.00027597
1.10343	0.000499686	0.000450184	0.000397975	0.00032931	0.000277949
1.10263	0.000504282	0.000454225	0.000402088	0.000332523	0.000280286
1.10183	0.000509662	0.000459053	0.000406972	0.000336394	0.000283088
1.10104	0.000515787	0.000464604	0.000412636	0.000340915	0.000286452
1.10024	0.000522484	0.00047067	0.000418882	0.000345978	0.000290344
1.09945	0.000529477	0.000477	0.00042541	0.000351416	0.000294649
1.09866	0.000536612	0.00048348	0.000432024	0.000357069	0.000299273
1.09786	0.000543636	0.000489922	0.000438487	0.000362677	0.000303986
1.09707	0.000550299	0.000496077	0.000444533	0.000367954	0.000308556
1.09629	0.000556201	0.000501486	0.000449798	0.000372516	0.000312626
1.0955	0.000560935	0.000505747	0.000453955	0.000376034	0.000315862
1.09471	0.000564233	0.000508606	0.000456816	0.000378332	0.000318071
1.09393	0.000566005	0.000510019	0.000458362	0.000379451	0.000319246
1.09314	0.000566298	0.000510086	0.000458673	0.00037956	0.000319526
1.09236	0.000565236	0.000508949	0.000457868	0.00037882	0.0003191
1.09158	0.000562882	0.000506655	0.000456006	0.000377283	0.000318039
1.0908	0.000559238	0.00050319	0.000453083	0.000374913	0.000316312
1.09002	0.000554351	0.000498569	0.000449079	0.000371681	0.000313844
1.08924	0.000548448	0.00049301	0.000444076	0.000367704	0.000310666
1.08846	0.000541893	0.000486883	0.000438351	0.000363239	0.000306994
1.08768	0.000535161	0.000480654	0.000432365	0.000358629	0.000303154
1.08691	0.000528698	0.000474741	0.000426559	0.000354192	0.000299422
1.08613	0.000522899	0.000469519	0.000421358	0.000350237	0.000296062
1.08536	0.000518064	0.000465266	0.000417084	0.000346976	0.000293291
1.08459	0.000514393	0.000462146	0.000413918	0.000344518	0.000291256
1.08382	0.000511923	0.000460127	0.000411852	0.000342848	0.000289985
1.08305	0.000510467	0.000458989	0.0004107	0.000341825	0.000289342
1.08228	0.000509737	0.000458427	0.00041019	0.000341248	0.000289127
1.08151	0.000509527	0.000458227	0.000410092	0.000340945	0.000289178
1.08075	0.000509747	0.000458306	0.000410268	0.000340834	0.000289405
1.07998	0.000510425	0.000458721	0.000410715	0.000340955	0.000289805
1.07922	0.000511668	0.000459643	0.000411525	0.000341437	0.000290447
1.07845	0.000513511	0.000461119	0.000412721	0.000342314	0.000291323
1.07769	0.000515732	0.000463003	0.000414172	0.000343436	0.00029227
1.07693	0.000517974	0.000465038	0.00041568	0.000344605	0.000293129
1.07617	0.000519974	0.000467031	0.000417135	0.000345741	0.000293872
1.07541	0.000521634	0.000468973	0.000418555	0.000346884	0.000294593
1.07465	0.000522909	0.000470821	0.000419965	0.000348095	0.00029541
1.07389	0.00052377	0.00047248	0.000421292	0.000349351	0.00029635
1.07314	0.000524098	0.000473686	0.000422346	0.000350512	0.000297275
1.07238	0.00052386	0.000474272	0.000423021	0.000351463	0.000298043
1.07163	0.000523205	0.000474297	0.000423407	0.000352224	0.000298618
1.07088	0.000522509	0.000474144	0.000423849	0.000353005	0.000299149
1.07013	0.000522243	0.000474272	0.00042477	0.000354171	0.000299958
1.06938	0.000522817	0.000475138	0.000426552	0.000356075	0.000301365
1.06863	0.000524404	0.000476873	0.000429367	0.000358821	0.000303539
1.06788	0.000526944	0.000479435	0.000433178	0.000362323	0.000306445
1.06713	0.000530291	0.000482677	0.000437835	0.000366417	0.000309922
1.06638	0.000534397	0.000486549	0.000443164	0.000371026	0.000313847
1.06564	0.000539136	0.000490927	0.000448948	0.000376082	0.000318069
1.06489	0.000544396	0.000495697	0.000455066	0.000381528	0.000322507
1.06415	0.000549914	0.000500595	0.000461262	0.000387123	0.000326982
1.06341	0.000555519	0.000505469	0.000467317	0.000392688	0.000331346
1.06267	0.0005608	0.000509984	0.00047281	0.000397839	0.000335283
1.06193	0.000565361	0.000513848	0.000477385	0.000402209	0.000338517
1.06119	0.000568718	0.000516689	0.000480558	0.000405337	0.000340717
1.06045	0.000570763	0.000518442	0.000482247	0.000407065	0.000341854
1.05971	0.000571341	0.000519061	0.000482377	0.000407292	0.000341935
1.05898	0.000570459	0.000518677	0.000481023	0.000406143	0.000341104
1.05824	0.000568177	0.000517402	0.000478293	0.000403784	0.000339508
1.05751	0.000564826	0.000515441	0.000474494	0.000400524	0.000337352
1.05678	0.000560613	0.000512802	0.000469818	0.000396572	0.000334742
1.05604	0.000555822	0.000509578	0.000464481	0.00039222	0.000331822
1.05531	0.000550563	0.000505738	0.000458561	0.000387631	0.000328551
1.05458	0.000545023	0.000501446	0.000452346	0.000383018	0.000325024
1.05385	0.000539442	0.000497043	0.000446277	0.000378726	0.000321478
1.05313	0.00053425	0.000493012	0.000440933	0.000375226	0.000318323
1.0524	0.000529806	0.00048982	0.000436788	0.000372854	0.000315918
1.05167	0.000526418	0.000487857	0.000434216	0.000371836	0.000314594
1.05095	0.000524252	0.000487247	0.000433332	0.000372238	0.000314504
1.05023	0.00052339	0.00048798	0.000434106	0.000373952	0.00031559
1.0495	0.000523769	0.000489784	0.000436324	0.000376745	0.000317622
1.04878	0.00052541	0.000492474	0.000439828	0.000380445	0.000320417
1.04806	0.000528256	0.000495885	0.000444448	0.000384862	0.000323789
1.04734	0.000532015	0.000499815	0.00044987	0.000389727	0.000327553
1.04662	0.000536186	0.000503822	0.000455522	0.000394589	0.000331378
1.0459	0.000540229	0.000507491	0.000460818	0.000398881	0.000334839
1.04519	0.000543776	0.000510519	0.000465323	0.000402229	0.000337618
1.04447	0.000546673	0.000512871	0.000468798	0.000404515	0.000339541
1.04376	0.000548976	0.000514649	0.000471138	0.000405839	0.000340602
1.04304	0.000550846	0.00051599	0.000472418	0.000406361	0.000340908
1.04233	0.000552478	0.000517044	0.000472929	0.000406275	0.000340721
1.04162	0.000554094	0.000517956	0.000473014	0.00040581	0.000340336
1.0409	0.000555748	0.000518734	0.00047288	0.00040513	0.000339912
1.04019	0.000557348	0.000519274	0.000472651	0.000404348	0.000339496
1.03949	0.000558612	0.000519348	0.000472382	0.000403503	0.000339042
1.03878	0.000559463	0.000518979	0.000472225	0.000402765	0.000338623
1.03807	0.000559912	0.000518259	0.00047219	0.000402238	0.000338351
1.03736	0.000560054	0.000517403	0.0004723	0.000402022	0.000338316
1.03666	0.000559816	0.000516512	0.000472417	0.00040206	0.00033843
1.03595	0.000559341	0.000515768	0.000472607	0.000402345	0.000338666
1.03525	0.000558666	0.000515162	0.000472757	0.000402673	0.000338937
1.03455	0.000557759	0.000514567	0.000472664	0.000402815	0.000339166
1.03385	0.000556383	0.00051367	0.000471981	0.000402555	0.000339185
1.03315	0.000554487	0.000512367	0.000470557	0.000401901	0.000338882
1.03245	0.000551943	0.00051058	0.000468327	0.000400805	0.000338109
1.03175	0.00054873	0.000508419	0.000465359	0.000399311	0.00033683
1.03105	0.000544832	0.000505897	0.000461666	0.000397402	0.000334999
1.03035	0.000540484	0.000503216	0.000457467	0.000395148	0.000332779
1.02966	0.000536044	0.000500622	0.000453121	0.00039269	0.000330378
1.02896	0.000532036	0.000498407	0.000449074	0.000390314	0.000328009
1.02827	0.000528882	0.000496703	0.00044565	0.000388254	0.000325812
1.02758	0.000526921	0.000495611	0.000443211	0.000386719	0.000324021
1.02688	0.000526219	0.000495084	0.000441908	0.000385768	0.000322802
1.02619	0.000526633	0.000495014	0.000441661	0.000385377	0.000322259
1.0255	0.000527757	0.000495185	0.000442187	0.000385379	0.000322335
1.02481	0.000529166	0.000495429	0.000443245	0.000385649	0.000322901
1.02413	0.00053059	0.000495608	0.0004447	0.000386114	0.000323798
1.02344	0.0005319	0.000495697	0.000446419	0.00038681	0.000324925
1.02275	0.000533067	0.00049564	0.000448252	0.0003878	0.0003262
1.02207	0.00053418	0.000495541	0.000450171	0.000389148	0.000327609
1.02138	0.000535461	0.000495624	0.00045218	0.000390894	0.000329217
1.0207	0.000537005	0.000495963	0.000454293	0.000392903	0.000331055
1.02002	0.000538625	0.000496435	0.000456367	0.000394969	0.000332984
1.01933	0.000539998	0.000496748	0.000458084	0.000396789	0.000334691
1.01865	0.000540794	0.000496694	0.000459147	0.000398079	0.000335917
1.01797	0.000540775	0.000496184	0.000459362	0.000398667	0.000336533
1.01729	0.000539812	0.000495189	0.000458574	0.000398494	0.000336477
1.01661	0.000537916	0.000493653	0.000456646	0.000397497	0.000335718
1.01594	0.000535252	0.000491523	0.000453671	0.000395664	0.000334298
1.01526	0.000532054	0.000488875	0.000449936	0.000393051	0.00033228
1.01459	0.000528558	0.000485826	0.000445843	0.000389796	0.000329796
1.01391	0.000524916	0.000482392	0.000441568	0.000385937	0.000326899
1.01324	0.000521239	0.000478594	0.000437216	0.000381604	0.000323599
1.01256	0.000517609	0.000474459	0.000432954	0.000377045	0.000319956
1.01189	0.000514048	0.000470111	0.00042886	0.000372532	0.000316093
1.01122	0.000510491	0.00046575	0.000424916	0.00036825	0.000312139
1.01055	0.000506859	0.000461622	0.000421101	0.000364361	0.00030827
1.00988	0.000503183	0.00045795	0.000417407	0.000360956	0.000304679
1.00921	0.000499604	0.00045493	0.00041399	0.00035814	0.000301545
1.00855	0.000496263	0.000452705	0.000411083	0.000356	0.000298958
1.00788	0.00049334	0.000451285	0.000408888	0.000354596	0.000296961
1.00721	0.000491042	0.000450614	0.00040758	0.00035398	0.000295667
1.00655	0.000489429	0.000450587	0.000407234	0.000354071	0.000295189
1.00588	0.000488401	0.000450996	0.000407678	0.000354659	0.000295424
1.00522	0.000487817	0.000451598	0.000408632	0.000355529	0.000296107
1.00456	0.000487608	0.000452259	0.000409944	0.000356584	0.000297023
1.0039	0.000487769	0.000453001	0.000411549	0.000357785	0.000298082
1.00324	0.00048824	0.000453793	0.000413294	0.000359069	0.000299199
1.00258	0.000489009	0.000454551	0.000415011	0.000360306	0.000300386
1.00192	0.000490051	0.000455255	0.000416653	0.000361383	0.000301634
1.00126	0.000491375	0.000455951	0.000418267	0.000362295	0.000302939
1.0006	0.00049286	0.000456665	0.000419817	0.00036306	0.000304325
0.99995	0.000494303	0.000457229	0.000421151	0.000363599	0.000305747
0.99929	0.000495421	0.000457374	0.000422122	0.000363824	0.000307058
0.99864	0.000496106	0.000457062	0.000422657	0.000363813	0.000308179
0.99798	0.000496419	0.000456452	0.000422765	0.000363644	0.000309074
0.99733	0.000496487	0.000455825	0.000422538	0.00036342	0.00030972
0.99668	0.000496344	0.000455354	0.000421986	0.000363184	0.0003101
0.99603	0.000496008	0.000455121	0.000421157	0.000362979	0.00031021
0.99538	0.000495473	0.000455063	0.000420156	0.000362732	0.000310046
0.99473	0.000494654	0.000455033	0.000419005	0.000362287	0.000309593
0.99408	0.000493446	0.000454918	0.000417685	0.000361524	0.000308796
0.99343	0.000491701	0.000454477	0.000416096	0.000360293	0.000307472
0.99279	0.000489303	0.00045337	0.000413997	0.000358401	0.000305395
0.99214	0.000486212	0.000451278	0.00041125	0.000355784	0.000302485
0.99149	0.000482438	0.000447997	0.000407747	0.000352449	0.00029886
0.99085	0.000478154	0.000443662	0.000403646	0.000348613	0.00029477
0.99021	0.000473751	0.000438735	0.000399384	0.00034467	0.00029057
0.98956	0.000469637	0.000433824	0.000395433	0.000341034	0.000286667
0.98892	0.000466094	0.00042948	0.000392195	0.00033799	0.000283348
0.98828	0.00046328	0.000426112	0.000389925	0.000335717	0.000280836
0.98764	0.000461165	0.000423773	0.000388594	0.00033418	0.000279232
0.987	0.000459534	0.000422201	0.000387893	0.00033324	0.000278482
0.98636	0.000457991	0.000420917	0.000387341	0.000332623	0.000278335
0.98573	0.000456215	0.000419543	0.000386548	0.000332032	0.000278495
0.98509	0.000454142	0.000417978	0.000385404	0.000331364	0.000278711
0.98445	0.000451939	0.000416403	0.000384037	0.000330688	0.0002789
0.98382	0.000449886	0.000415078	0.000382636	0.000330156	0.000279145
0.98318	0.000448287	0.000414246	0.000381448	0.000329912	0.000279551
0.98255	0.00044735	0.000414111	0.00038077	0.000330041	0.000280197
0.98192	0.000447197	0.000414835	0.00038087	0.00033063	0.000281149
0.98129	0.000447751	0.000416392	0.00038181	0.000331738	0.000282316
0.98065	0.000448903	0.000418583	0.000383531	0.000333287	0.000283592
0.98002	0.000450519	0.000421098	0.000385924	0.00033503	0.000284848
0.97939	0.000452393	0.000423575	0.00038868	0.000336707	0.000285885
0.97877	0.000454239	0.000425682	0.000391397	0.000338113	0.000286546
0.97814	0.000455818	0.000427128	0.000393683	0.000339017	0.000286708
0.97751	0.000456922	0.000427696	0.000395167	0.000339195	0.000286237
0.97688	0.000457334	0.00042732	0.000395561	0.000338526	0.000285091
0.97626	0.000456861	0.000426012	0.000394778	0.000336988	0.000283364
0.97563	0.000455521	0.000423884	0.00039297	0.000334677	0.000281229
0.97501	0.00045345	0.000421169	0.000390427	0.000331795	0.000278961
0.97439	0.000450799	0.000418192	0.00038744	0.000328578	0.000276767
0.97377	0.000447741	0.000415246	0.000384283	0.00032526	0.000274695
0.97314	0.000444277	0.000412382	0.000381047	0.000321926	0.000272673
0.97252	0.000440455	0.000409558	0.000377698	0.000318601	0.00027065
0.9719	0.000436331	0.000406678	0.000374138	0.000315273	0.000268568
0.97128	0.000432068	0.000403748	0.000370379	0.00031194	0.0002664
0.97067	0.000427942	0.000400904	0.00036657	0.000308705	0.000264157
0.97005	0.00042427	0.000398421	0.000362961	0.000305789	0.000261966
0.96943	0.000421284	0.000396553	0.000359845	0.00030347	0.000260036
0.96882	0.000419147	0.000395479	0.000357511	0.000302005	0.000258621
0.9682	0.000417846	0.000395097	0.000355972	0.000301472	0.000257804
0.96759	0.000417217	0.000395131	0.000355067	0.000301791	0.000257522
0.96697	0.000416951	0.000395189	0.000354524	0.000302756	0.000257609
0.96636	0.000416834	0.00039503	0.000354151	0.00030407	0.000257842
0.96575	0.000416787	0.000394595	0.000353818	0.000305428	0.000258041
0.96514	0.000416793	0.000393883	0.000353341	0.000306577	0.000258044
0.96453	0.000416705	0.000392718	0.000352393	0.000307197	0.000257678
0.96392	0.000416358	0.000390905	0.000350684	0.000307035	0.000256856
0.96331	0.000415554	0.00038826	0.000348045	0.000305933	0.000255543
0.9627	0.00041411	0.000384766	0.000344524	0.000303917	0.000253877
0.96209	0.000411969	0.000380585	0.000340341	0.000301163	0.000252026
0.96148	0.000409285	0.000376017	0.000335891	0.000297896	0.000250138
0.96088	0.00040625	0.000371368	0.000331608	0.000294284	0.000248267
0.96027	0.000403051	0.000366911	0.000327792	0.000290528	0.000246436
0.95967	0.000399794	0.000362811	0.000324569	0.000286849	0.000244685
0.95907	0.000396696	0.000359247	0.000322095	0.000283449	0.000243103
0.95846	0.000393814	0.000356271	0.000320328	0.000280387	0.000241676
0.95786	0.000391157	0.000353975	0.00031917	0.00027772	0.000240446
0.95726	0.00038864	0.000352331	0.000318508	0.000275456	0.000239425
0.95666	0.000386361	0.000351306	0.000318307	0.000273691	0.000238702
0.95606	0.00038445	0.000350868	0.000318495	0.000272572	0.000238312
0.95546	0.000383031	0.000351032	0.000319047	0.000272286	0.000238297
0.95486	0.000381942	0.000351624	0.00031981	0.000272755	0.000238529
0.95426	0.000381082	0.000352528	0.000320736	0.000273862	0.000238931
0.95367	0.000380253	0.000353503	0.000321614	0.000275305	0.000239362
0.95307	0.000379398	0.000354354	0.000322204	0.000276773	0.000239738
0.95248	0.00037844	0.000354844	0.000322276	0.000277926	0.000239895
0.95188	0.000377474	0.000354974	0.000321867	0.000278636	0.00023979
0.95129	0.000376511	0.000354733	0.000321045	0.000278837	0.000239394
0.95069	0.000375639	0.000354216	0.000320044	0.000278631	0.000238811
0.9501	0.000374832	0.000353435	0.0003189	0.000278099	0.000238124
0.94951	0.000374123	0.00035249	0.00031765	0.00027733	0.000237409
0.94892	0.00037344	0.00035135	0.000316256	0.00027629	0.000236629
0.94833	0.000372781	0.000350011	0.000314762	0.000275042	0.000235801
0.94774	0.000371985	0.000348354	0.000313116	0.000273552	0.000234804
0.94715	0.000371185	0.000346579	0.00031148	0.000271973	0.000233693
0.94656	0.000370406	0.000344838	0.00030995	0.000270404	0.000232498
0.94598	0.000369629	0.00034328	0.000308613	0.000268949	0.00023124
0.94539	0.000368681	0.00034183	0.000307325	0.000267515	0.000229856
0.9448	0.000367558	0.000340529	0.000306057	0.000266097	0.00022841
0.94422	0.000366124	0.000339296	0.000304738	0.000264635	0.000226915
0.94363	0.000364417	0.000338136	0.000303424	0.000263201	0.000225484
0.94305	0.000362444	0.000336971	0.000302079	0.000261802	0.000224098
0.94247	0.000360248	0.000335717	0.000300661	0.000260435	0.000222691
0.94189	0.000357764	0.000334205	0.000299003	0.000259012	0.000221151
0.9413	0.000354995	0.000332293	0.000296951	0.000257474	0.000219426
0.94072	0.00035183	0.000329784	0.000294343	0.000255632	0.000217401
0.94014	0.000348332	0.00032668	0.000291197	0.000253358	0.000215044
0.93956	0.000344403	0.000322906	0.000287461	0.000250495	0.000212296
0.93898	0.000340119	0.000318586	0.000283343	0.000247124	0.00020927
0.93841	0.000335685	0.000313949	0.000279201	0.000243456	0.000206123
0.93783	0.000331633	0.00030947	0.000275518	0.000239922	0.000203199
0.93725	0.000328227	0.00030541	0.000272515	0.000236797	0.000200687
0.93668	0.000325658	0.000302002	0.000270288	0.000234279	0.000198757
0.9361	0.000323893	0.000299318	0.000268776	0.000232468	0.000197472
0.93553	0.000323039	0.000297517	0.000267988	0.000231543	0.00019695
0.93495	0.000322796	0.000296405	0.000267584	0.000231321	0.00019706
0.93438	0.000322877	0.00029581	0.000267315	0.000231571	0.000197681
0.93381	0.000322986	0.00029552	0.000266952	0.000232008	0.000198583
0.93324	0.000323037	0.000295505	0.000266506	0.000232465	0.000199667
0.93267	0.000322812	0.000295581	0.000265883	0.000232728	0.00020065
0.9321	0.000322367	0.000295748	0.000265238	0.000232801	0.000201408
0.93153	0.000321738	0.000295967	0.000264666	0.000232665	0.000201857
0.93096	0.000321165	0.000296323	0.000264395	0.000232493	0.000202085
0.93039	0.000320676	0.000296686	0.000264363	0.000232327	0.000202137
0.92982	0.00032037	0.000296983	0.000264518	0.000232253	0.000202131
0.92926	0.000320133	0.0002971	0.00026479	0.000232275	0.000202099
0.92869	0.000319955	0.00029716	0.000265216	0.000232527	0.000202159
0.92813	0.000319816	0.000297271	0.000265795	0.000233052	0.000202345
0.92756	0.000319913	0.000297591	0.000266638	0.000233871	0.000202716
0.927	0.000320262	0.000298003	0.000267636	0.000234757	0.00020315
0.92643	0.000320919	0.000298455	0.000268788	0.000235595	0.000203576
0.92587	0.000321808	0.000298867	0.000270067	0.000236331	0.000203928
0.92531	0.000322986	0.000299338	0.000271579	0.000237098	0.000204291
0.92475	0.000324326	0.000299929	0.000273241	0.000237942	0.000204704
0.92419	0.000325896	0.000300846	0.000275083	0.000239057	0.000205338
0.92363	0.000327556	0.000302073	0.000276994	0.000240464	0.0002063
0.92307	0.000329277	0.000303636	0.000278903	0.000242181	0.000207715
0.92251	0.000330872	0.000305375	0.000280595	0.000244046	0.000209418
0.92195	0.000332253	0.000307198	0.000281967	0.000246013	0.000211308
0.9214	0.000333138	0.000308828	0.000282861	0.00024789	0.000213145
0.92084	0.000333541	0.000310245	0.000283448	0.000249599	0.00021484
0.92028	0.000333513	0.000311414	0.000283876	0.000250999	0.000216277
0.91973	0.000333249	0.000312379	0.000284299	0.000252097	0.000217435
0.91917	0.000332654	0.000312982	0.000284571	0.000252806	0.000218215
0.91862	0.000331821	0.000313258	0.000284695	0.000253259	0.000218679
0.91807	0.000330616	0.000313037	0.000284538	0.000253404	0.000218767
0.91751	0.000329039	0.000312253	0.000284129	0.000253219	0.00021853
0.91696	0.000327016	0.000310851	0.00028345	0.000252628	0.000218002
0.91641	0.000324816	0.000309137	0.00028275	0.000251827	0.000217424
0.91586	0.000322767	0.000307445	0.00028223	0.000251044	0.000216981
0.91531	0.000321409	0.000306303	0.000282294	0.000250677	0.000216953
0.91476	0.000320951	0.000305931	0.000283032	0.000250848	0.000217351
0.91421	0.000321573	0.000306405	0.000284433	0.000251515	0.00021814
0.91367	0.000323039	0.000307373	0.00028612	0.000252378	0.00021901
0.91312	0.000325025	0.000308394	0.00028769	0.000253105	0.000219664
0.91257	0.00032698	0.000308937	0.000288628	0.000253245	0.000219738
0.91203	0.000328644	0.000308892	0.000288749	0.000252729	0.000219171
0.91148	0.000329923	0.000308425	0.000288166	0.000251749	0.000218123
0.91094	0.000331211	0.000308062	0.000287416	0.000250841	0.000217111
0.91039	0.000332834	0.000308126	0.000286951	0.0002504	0.000216512
0.90985	0.000334847	0.000308677	0.000286956	0.000250559	0.000216444
0.90931	0.000336982	0.000309468	0.000287234	0.000251139	0.000216705
0.90876	0.000339062	0.000310342	0.000287612	0.000251972	0.000217093
0.90822	0.0003408	0.000311028	0.000287809	0.000252751	0.000217393
0.90768	0.000342089	0.000311423	0.000287642	0.000253259	0.00021753
0.90714	0.000342792	0.00031147	0.000286959	0.000253312	0.000217453
0.9066	0.000343101	0.000311397	0.000285988	0.000253034	0.000217351
0.90606	0.000343042	0.000311307	0.000284903	0.00025255	0.000217328
0.90553	0.000342794	0.000311465	0.000283999	0.000252187	0.000217523
0.90499	0.000342337	0.000311954	0.000283398	0.000252086	0.000217929
0.90445	0.000341788	0.000312885	0.000283254	0.000252391	0.000218631
0.90392	0.000341039	0.000314022	0.000283441	0.000252952	0.000219447
0.90338	0.000340263	0.000315322	0.000283969	0.000253762	0.000220373
0.90285	0.000339475	0.000316608	0.000284706	0.000254713	0.000221305
0.90231	0.000338854	0.000317932	0.000285685	0.000255863	0.000222328
0.90178	0.000338298	0.000319062	0.000286663	0.000256971	0.000223365
0.90124	0.000337775	0.000319775	0.000287425	0.000257792	0.000224295
0.90071	0.000337105	0.00031978	0.000287695	0.000258047	0.000224882
0.90018	0.000336335	0.000319151	0.000287555	0.000257744	0.000225048
0.89965	0.000335346	0.000317873	0.000286979	0.000256818	0.000224668
0.89912	0.000334254	0.000316202	0.000286213	0.000255478	0.000223908
0.89859	0.000333237	0.000314487	0.00028553	0.000254087	0.000223019
0.89806	0.000332644	0.000313225	0.000285329	0.000253084	0.00022238
0.89753	0.000332543	0.000312516	0.00028567	0.000252572	0.000222075
0.897	0.000333094	0.000312432	0.000286652	0.000252689	0.000222166
0.89648	0.000334211	0.00031291	0.000288125	0.000253377	0.000222533
0.89595	0.000335893	0.000314054	0.000289989	0.000254592	0.000223226
0.89542	0.000337921	0.000315787	0.000292015	0.000256139	0.000224228
0.8949	0.000340303	0.000318221	0.000294237	0.000258032	0.000225667
0.89437	0.000342873	0.000321221	0.00029658	0.000260168	0.000227508
0.89385	0.000345542	0.000324656	0.000299036	0.000262571	0.00022973
0.89332	0.000347933	0.000328089	0.000301311	0.000265009	0.000232058
0.8928	0.000349734	0.00033107	0.000303148	0.00026722	0.000234171
0.89228	0.000350578	0.000333058	0.000304214	0.000268856	0.000235684
0.89176	0.000350293	0.000333738	0.000304296	0.000269724	0.000236404
0.89124	0.000348889	0.000333026	0.000303257	0.000269744	0.000236288
0.89072	0.00034665	0.000331203	0.000301252	0.00026907	0.000235445
0.8902	0.000343959	0.000328682	0.000298632	0.000267882	0.000234128
0.88968	0.000341258	0.000325938	0.000295874	0.000266426	0.000232667
0.88916	0.000338635	0.000323109	0.000293142	0.000264735	0.000231141
0.88864	0.000335982	0.000320137	0.000290378	0.000262653	0.000229448
0.88812	0.000333059	0.000316777	0.0002873	0.000259931	0.00022732
0.8876	0.000329701	0.00031282	0.000283654	0.000256431	0.000224511
0.88709	0.000325953	0.000308284	0.000279463	0.000252311	0.000221035
0.88657	0.000322158	0.000303592	0.000275149	0.000248024	0.000217248
0.88606	0.000318708	0.000299263	0.000271228	0.000244044	0.000213578
0.88554	0.00031604	0.000295781	0.000268135	0.000240815	0.000210479
0.88503	0.00031438	0.000293317	0.000266005	0.000238522	0.000208137
0.88452	0.000313906	0.000292021	0.000264921	0.000237295	0.000206633
0.884	0.00031463	0.000291977	0.000264937	0.000237137	0.000205964
0.88349	0.000316394	0.000293094	0.00026599	0.000237856	0.000206049
0.88298	0.000318856	0.000295073	0.000267817	0.000239184	0.000206732
0.88247	0.000321761	0.000297701	0.000270249	0.000241025	0.000207905
0.88196	0.00032498	0.000300805	0.000273185	0.000243373	0.000209483
0.88145	0.000328463	0.000304233	0.000276555	0.00024618	0.000211419
0.88094	0.000332107	0.000307811	0.000280195	0.000249314	0.000213586
0.88043	0.000335833	0.000311458	0.000283971	0.000252663	0.000215898
0.87992	0.000339514	0.000315092	0.000287755	0.000256074	0.000218251
0.87941	0.00034308	0.000318692	0.000291534	0.000259482	0.000220637
0.87891	0.000346494	0.000322253	0.000295288	0.000262817	0.000223024
0.8784	0.000349872	0.00032595	0.000299132	0.000266166	0.000225517
0.87789	0.000353214	0.000329788	0.000303069	0.000269492	0.000228176
0.87739	0.000356534	0.000333685	0.000307054	0.000272729	0.000231014
0.87689	0.00035946	0.000337156	0.000310671	0.000275471	0.000233709
0.87638	0.000361642	0.000339783	0.000313509	0.00027738	0.000235927
0.87588	0.000362793	0.00034128	0.000315244	0.000278267	0.000237426
0.87537	0.000362887	0.000341653	0.000315794	0.000278194	0.000238155
0.87487	0.000362063	0.00034109	0.000315261	0.000277324	0.000238172
0.87437	0.000360606	0.000339924	0.000313919	0.000275895	0.000237665
0.87387	0.000358837	0.000338479	0.000312127	0.000274143	0.000236907
0.87337	0.00035704	0.000336997	0.000310242	0.000272274	0.000236098
0.87287	0.000355298	0.000335554	0.000308422	0.000270391	0.000235295
0.87237	0.000353525	0.000334079	0.00030658	0.000268489	0.000234413
0.87187	0.000351596	0.000332457	0.000304534	0.000266511	0.000233339
0.87137	0.000349426	0.000330569	0.000302207	0.000264416	0.00023199
0.87088	0.000347124	0.000328471	0.000299753	0.00026234	0.000230472
0.87038	0.000344855	0.000326321	0.000297341	0.000260428	0.000228944
0.86988	0.000342873	0.000324364	0.000295148	0.000258893	0.00022759
0.86939	0.000341328	0.000322757	0.000293252	0.000257842	0.000226488
0.86889	0.000340249	0.000321534	0.000291639	0.000257223	0.000225605
0.8684	0.000339531	0.000320601	0.000290222	0.000256847	0.000224836
0.8679	0.000339068	0.000319883	0.000288968	0.00025656	0.000224081
0.86741	0.00033875	0.000319278	0.000287845	0.000256254	0.000223257
0.86691	0.000338428	0.00031866	0.00028682	0.000255863	0.000222311
0.86642	0.000337865	0.000317803	0.000285722	0.000255212	0.000221191
0.86593	0.000336796	0.000316433	0.000284284	0.000254056	0.000219795
0.86544	0.000334875	0.000314218	0.000282157	0.000252058	0.000217915
0.86495	0.000332012	0.000311069	0.000279216	0.000249101	0.000215476
0.86446	0.000328346	0.000307141	0.000275587	0.000245333	0.000212594
0.86397	0.000324252	0.000302815	0.000271652	0.00024112	0.000209531
0.86348	0.000320063	0.000298456	0.000267754	0.000236818	0.000206524
0.86299	0.000316054	0.000294395	0.000264178	0.00023273	0.000203799
0.8625	0.000312383	0.000290817	0.000261139	0.000229067	0.000201503
0.86201	0.000309205	0.000287788	0.000258809	0.000225995	0.000199725
0.86153	0.000306734	0.000285428	0.000257369	0.00022372	0.000198562
0.86104	0.000305143	0.000283882	0.000256972	0.000222426	0.000198106
0.86055	0.000304532	0.000283264	0.000257675	0.000222233	0.00019838
0.86007	0.000304936	0.000283609	0.000259419	0.000223201	0.000199368
0.85958	0.000306331	0.000284905	0.000262013	0.000225293	0.000200985
0.8591	0.000308641	0.000287135	0.000265294	0.000228365	0.000203146
0.85862	0.0003118	0.000290299	0.000269201	0.000232255	0.000205845
0.85813	0.00031575	0.00029436	0.0002737	0.000236803	0.000209088
0.85765	0.000320389	0.000299235	0.000278711	0.000241864	0.000212818
0.85717	0.000325408	0.00030463	0.000283958	0.000247188	0.000216839
0.85669	0.00033043	0.000310101	0.00028907	0.000252412	0.000220858
0.8562	0.000335099	0.0003152	0.000293736	0.000257175	0.000224612
0.85572	0.000339148	0.000319592	0.000297712	0.000261221	0.00022793
0.85524	0.000342351	0.00032305	0.000300759	0.000264344	0.000230685
0.85476	0.000344582	0.000325476	0.000302709	0.000266434	0.000232763
0.85429	0.000345887	0.000326943	0.000303584	0.00026752	0.000234128
0.85381	0.00034638	0.00032758	0.000303526	0.000267677	0.000234791
0.85333	0.000346295	0.000327572	0.000302804	0.000267093	0.000234851
0.85285	0.000345971	0.000327205	0.000301814	0.000266104	0.000234512
0.85238	0.000345602	0.000326655	0.000300843	0.00026499	0.000233919
0.8519	0.000345146	0.000325889	0.000299883	0.000263807	0.000233071
0.85142	0.000344376	0.000324698	0.000298678	0.000262425	0.000231815
0.85095	0.000343119	0.000322911	0.000297025	0.000260718	0.000230019
0.85047	0.000341354	0.000320522	0.000294888	0.000258651	0.000227643
0.85	0.00033924	0.000317703	0.000292406	0.00025632	0.000224786
0.84953	0.000337076	0.00031479	0.00028985	0.00025399	0.000221715
0.84905	0.00033516	0.000312178	0.000287529	0.000251958	0.000218766
0.84858	0.000333664	0.000310158	0.000285622	0.000250393	0.000216196
0.84811	0.000332607	0.000308839	0.000284177	0.0002493	0.000214154
0.84764	0.000331911	0.000308159	0.000283172	0.000248605	0.000212709
0.84717	0.000331502	0.000307992	0.000282597	0.000248235	0.000211855
0.8467	0.000331327	0.000308238	0.000282402	0.000248127	0.000211513
0.84623	0.000331332	0.000308794	0.000282484	0.000248214	0.000211584
0.84576	0.000331325	0.000309446	0.000282651	0.000248329	0.000211894
0.84529	0.000331087	0.000309944	0.000282648	0.000248297	0.000212249
0.84482	0.000330403	0.000310047	0.000282237	0.000247924	0.00021249
0.84435	0.000329214	0.000309691	0.000281343	0.000247104	0.000212523
0.84388	0.000327694	0.000308982	0.000280124	0.000245913	0.000212411
0.84342	0.000326231	0.000308175	0.000278903	0.000244644	0.000212311
0.84295	0.000325209	0.00030757	0.000278074	0.000243654	0.000212382
0.84249	0.000324783	0.000307304	0.000277815	0.000243161	0.000212697
0.84202	0.000324917	0.000307349	0.000278137	0.000243211	0.000213214
0.84156	0.00032546	0.000307575	0.000278855	0.000243672	0.000213795
0.84109	0.000326121	0.000307717	0.000279652	0.000244299	0.000214245
0.84063	0.00032664	0.000307553	0.000280235	0.000244874	0.000214414
0.84016	0.000326859	0.000306967	0.000280431	0.00024523	0.000214235
0.8397	0.000326852	0.000306088	0.000280285	0.000245365	0.000213814
0.83924	0.000326846	0.000305244	0.000280033	0.000245455	0.000213382
0.83878	0.000327011	0.000304706	0.000279913	0.0002457	0.000213126
0.83832	0.000327433	0.000304593	0.000280073	0.000246233	0.000213128
0.83786	0.000328101	0.000304917	0.000280499	0.000247072	0.000213375
0.8374	0.000328846	0.000305523	0.000280984	0.000248055	0.000213733
0.83694	0.000329463	0.000306164	0.000281297	0.000248896	0.000214024
0.83648	0.000329688	0.000306501	0.000281189	0.000249286	0.000214038
0.83602	0.000329198	0.000306169	0.000280372	0.00024891	0.000213534
0.83556	0.000327728	0.000304862	0.000278571	0.000247523	0.000212286
0.8351	0.000325189	0.000302474	0.000275693	0.000245085	0.000210224
0.83465	0.000321781	0.000299186	0.000271941	0.000241819	0.000207546
0.83419	0.000317851	0.000295318	0.000267715	0.000238051	0.000204574
0.83373	0.000313842	0.00029129	0.000263493	0.000234161	0.000201643
0.83328	0.000310185	0.000287514	0.000259732	0.000230553	0.000199014
0.83282	0.00030725	0.000284333	0.000256741	0.00022756	0.000196847
0.83237	0.000305259	0.000281975	0.000254707	0.000225366	0.000195234
0.83191	0.000304262	0.00028051	0.000253638	0.000223969	0.000194151
0.83146	0.000304098	0.000279791	0.000253351	0.000223207	0.000193519
0.83101	0.000304386	0.000279493	0.000253499	0.000222798	0.000193172
0.83055	0.000304765	0.00027934	0.000253791	0.000222539	0.000193018
0.8301	0.000305181	0.00027937	0.000254199	0.000222441	0.00019314
0.82965	0.000305821	0.000279795	0.00025485	0.000222695	0.000193692
0.8292	0.000306854	0.00028079	0.000255874	0.000223463	0.000194746
0.82875	0.000308351	0.000282466	0.000257389	0.000224851	0.00019631
0.8283	0.000310331	0.000284867	0.000259456	0.000226887	0.000198349
0.82785	0.000312777	0.000287934	0.000262052	0.00022955	0.000200774
0.8274	0.000315517	0.000291468	0.000265011	0.000232641	0.000203407
0.82695	0.000318232	0.000295084	0.000267981	0.000235773	0.000205985
0.8265	0.000320641	0.000298361	0.000270635	0.000238587	0.000208267
0.82605	0.000322697	0.000301141	0.000272907	0.000240937	0.000210204
0.82561	0.000324521	0.000303486	0.000274896	0.000242862	0.000211874
0.82516	0.000326341	0.000305632	0.000276816	0.000244589	0.000213457
0.82471	0.000328272	0.000307746	0.000278804	0.000246322	0.000215062
0.82427	0.000330265	0.000309841	0.00028082	0.000248102	0.000216629
0.82382	0.000332232	0.000311853	0.000282737	0.000249883	0.000218078
0.82338	0.000334093	0.000313715	0.000284452	0.000251572	0.000219368
0.82293	0.000335741	0.00031537	0.000285909	0.000253051	0.000220482
0.82249	0.000337114	0.000316756	0.000287102	0.000254225	0.000221377
0.82205	0.000338078	0.000317773	0.00028791	0.000254999	0.000221971
0.8216	0.000338518	0.000318343	0.000288167	0.000255281	0.000222173
0.82116	0.000338379	0.000318394	0.000287775	0.000255037	0.000221963
0.82072	0.000337671	0.000317931	0.000286769	0.000254315	0.000221385
0.82028	0.00033646	0.000317022	0.000285324	0.000253239	0.000220533
0.81984	0.000334817	0.000315734	0.00028359	0.000251936	0.000219493
0.8194	0.000332834	0.000314156	0.000281758	0.000250536	0.000218329
0.81896	0.000330615	0.000312375	0.000279965	0.000249092	0.000217083
0.81852	0.000328131	0.00031033	0.000278209	0.000247502	0.000215731
0.81808	0.00032532	0.000307937	0.000276458	0.000245664	0.000214227
0.81764	0.000322214	0.000305192	0.000274654	0.000243563	0.000212558
0.8172	0.000318958	0.00030219	0.000272809	0.000241306	0.00021082
0.81676	0.000315733	0.000299098	0.000271059	0.00023902	0.000209126
0.81632	0.000312807	0.000296167	0.00026962	0.000236889	0.000207628
0.81589	0.000310441	0.000293626	0.000268624	0.000235038	0.000206361
0.81545	0.000308826	0.000291644	0.000268148	0.000233573	0.000205328
0.81502	0.000308041	0.000290337	0.000268202	0.000232559	0.000204557
0.81458	0.000308066	0.000289744	0.000268759	0.000232026	0.000204062
0.81415	0.000308703	0.000289715	0.000269637	0.000231895	0.00020378
0.81371	0.000309604	0.000289948	0.000270508	0.000232016	0.000203619
0.81328	0.000310398	0.000290125	0.000271073	0.000232168	0.000203478
0.81284	0.000310944	0.000290094	0.000271281	0.000232244	0.000203349
0.81241	0.000311326	0.000289952	0.00027127	0.000232289	0.00020331
0.81198	0.000311804	0.000289995	0.000271304	0.000232446	0.000203465
0.81155	0.000312507	0.000290384	0.000271449	0.000232778	0.000203835
0.81111	0.000313365	0.000291097	0.000271669	0.000233274	0.000204369
0.81068	0.000314261	0.00029196	0.000271913	0.000233882	0.000204966
0.81025	0.000315216	0.000292899	0.000272243	0.000234664	0.000205679
0.80982	0.000316253	0.000293857	0.000272727	0.000235695	0.000206631
0.80939	0.000317333	0.00029471	0.000273346	0.000236955	0.000207827
0.80896	0.000318321	0.000295307	0.000273993	0.000238378	0.000209171
0.80853	0.000319073	0.00029551	0.00027451	0.000239799	0.000210475
0.8081	0.000319482	0.000295277	0.000274705	0.000241023	0.000211559
0.80768	0.000319574	0.000294687	0.000274465	0.00024192	0.000212274
0.80725	0.000319457	0.000293868	0.000273862	0.000242469	0.000212552
0.80682	0.000319354	0.000293041	0.00027305	0.000242751	0.000212414
0.8064	0.00031945	0.00029237	0.000272191	0.000242827	0.000211928
0.80597	0.000319906	0.000291983	0.000271518	0.000242797	0.000211231
0.80554	0.000320772	0.000292026	0.000271239	0.000242784	0.000210512
0.80512	0.000321961	0.00029256	0.00027136	0.000242838	0.000209899
0.80469	0.000323233	0.000293439	0.00027174	0.000242914	0.00020944
0.80427	0.000324519	0.000294673	0.00027234	0.000243118	0.000209213
0.80384	0.000325723	0.000296191	0.000273008	0.000243446	0.000209211
0.80342	0.000326692	0.000297807	0.000273601	0.00024378	0.000209351
0.803	0.000327173	0.000299214	0.000273924	0.000243837	0.000209449
0.80258	0.000327029	0.000300152	0.000273779	0.000243399	0.000209309
0.80215	0.000326114	0.000300381	0.000272946	0.000242239	0.000208707
0.80173	0.000324481	0.000299937	0.00027142	0.000240326	0.000207637
0.80131	0.000322192	0.000298889	0.000269263	0.000237723	0.000206127
0.80089	0.00031936	0.000297286	0.000266645	0.000234599	0.000204239
0.80047	0.000316107	0.00029512	0.000263706	0.000231233	0.00020212
0.80005	0.000312676	0.000292502	0.000260653	0.000227971	0.000199954
0.79963	0.000309239	0.000289508	0.000257664	0.000225042	0.000197828
0.79921	0.000306015	0.000286341	0.000254938	0.000222639	0.000195797
0.79879	0.000303245	0.000283282	0.000252659	0.000220899	0.000193918
0.79837	0.000301161	0.000280584	0.000251024	0.00021989	0.000192319
0.79796	0.000299939	0.000278526	0.000250187	0.000219669	0.000191177
0.79754	0.00029979	0.000277448	0.000250362	0.000220363	0.000190769
0.79712	0.000300858	0.000277564	0.000251715	0.000222067	0.000191237
0.7967	0.000303068	0.000278887	0.000254188	0.000224687	0.000192601
0.79629	0.000305948	0.000280976	0.000257339	0.000227868	0.000194567
0.79587	0.000308969	0.00028331	0.000260638	0.000231221	0.000196774
0.79546	0.000311577	0.00028544	0.000263591	0.000234349	0.000198844
0.79504	0.00031336	0.000286963	0.000265777	0.000236858	0.000200418
0.79463	0.000314097	0.000287623	0.000266867	0.000238452	0.000201302
0.79421	0.000313813	0.000287369	0.000266726	0.000239024	0.00020145
0.7938	0.000312642	0.000286253	0.000265442	0.000238605	0.00020091
0.79339	0.000310783	0.000284459	0.00026325	0.000237313	0.000199782
0.79298	0.000308395	0.000282118	0.000260442	0.000235229	0.000198159
0.79256	0.000305565	0.000279412	0.000257275	0.000232465	0.000196104
0.79215	0.000302308	0.00027645	0.000253842	0.000229104	0.000193636
0.79174	0.000298741	0.000273383	0.000250291	0.00022532	0.000190874
0.79133	0.000295146	0.000270413	0.000246935	0.000221471	0.000188109
0.79092	0.000291949	0.00026786	0.000244232	0.000218056	0.000185709
0.79051	0.00028948	0.000265919	0.000242478	0.000215456	0.000183989
0.7901	0.000287997	0.000264825	0.000241918	0.000214021	0.000183194
0.78969	0.000287557	0.000264644	0.000242546	0.000213787	0.000183321
0.78928	0.000288108	0.000265249	0.000244197	0.000214586	0.000184226
0.78887	0.000289478	0.000266426	0.000246564	0.000216066	0.000185666
0.78846	0.000291436	0.000268008	0.000249305	0.00021791	0.000187396
0.78806	0.00029351	0.00026957	0.000251879	0.000219661	0.000188993
0.78765	0.000295245	0.000270653	0.000253688	0.000220884	0.000190074
0.78724	0.000296301	0.000270958	0.00025433	0.000221315	0.000190401
0.78684	0.000296522	0.000270465	0.000253775	0.000220872	0.000189927
0.78643	0.000295977	0.000269382	0.000252307	0.000219696	0.000188791
0.78603	0.000294945	0.000268005	0.000250338	0.00021806	0.000187285
0.78562	0.000293731	0.000266584	0.000248198	0.000216207	0.000185655
0.78522	0.000292559	0.000265308	0.000246094	0.000214362	0.000184083
0.78481	0.000291734	0.000264496	0.000244226	0.000212807	0.000182786
0.78441	0.00029158	0.000264383	0.000242808	0.000211706	0.000181981
0.78401	0.00029225	0.000265084	0.000241984	0.000211042	0.000181722
0.7836	0.000293613	0.000266498	0.000241712	0.000210726	0.000182037
0.7832	0.000295413	0.000268423	0.000241889	0.000210739	0.000182879
0.7828	0.000297412	0.000270692	0.000242506	0.000211119	0.000184227
0.7824	0.00029937	0.000273123	0.000243495	0.00021184	0.000186035
0.78199	0.000301207	0.000275568	0.000244814	0.000212866	0.000188258
0.78159	0.000302829	0.00027782	0.000246379	0.000214093	0.000190741
0.78119	0.000304145	0.000279678	0.000248136	0.000215456	0.000193281
0.78079	0.000305071	0.000281004	0.000249958	0.000216846	0.000195703
0.78039	0.000305508	0.000281692	0.00025158	0.000217963	0.00019776
0.77999	0.000305279	0.000281581	0.000252585	0.000218498	0.000199116
0.7796	0.0003042	0.000280659	0.000252655	0.000218321	0.000199567
0.7792	0.000302338	0.000279074	0.000251718	0.000217486	0.000199135
0.7788	0.000299939	0.000277061	0.000249938	0.000216206	0.000198014
0.7784	0.00029732	0.00027483	0.000247658	0.000214786	0.000196482
0.778	0.000294747	0.000272653	0.000245249	0.00021348	0.000194781
0.77761	0.000292533	0.000270918	0.00024319	0.000212619	0.000193164
0.77721	0.00029092	0.000269885	0.000241902	0.000212374	0.000191814
0.77682	0.000290019	0.000269428	0.000241522	0.000212629	0.000190695
0.77642	0.000289792	0.000269303	0.000241898	0.000213156	0.000189725
0.77602	0.000290113	0.000269338	0.000242778	0.000213854	0.000188835
0.77563	0.000290854	0.000269417	0.000243918	0.000214674	0.000187991
0.77524	0.000291929	0.000269461	0.000245146	0.0002155	0.000187185
0.77484	0.000293281	0.000269495	0.000246419	0.000216253	0.000186468
0.77445	0.000294746	0.000269545	0.000247733	0.000216919	0.000185871
0.77406	0.000296128	0.000269628	0.000249037	0.000217506	0.00018539
0.77366	0.000297269	0.000269623	0.000250251	0.000218019	0.000185014
0.77327	0.000298023	0.000269283	0.000251281	0.0002185	0.000184708
0.77288	0.000298357	0.00026853	0.000252083	0.00021901	0.000184419
0.77249	0.000298377	0.000267531	0.000252753	0.000219576	0.000184186
0.7721	0.000298383	0.000266621	0.000253422	0.00022018	0.000184137
0.7717	0.000298503	0.000265951	0.000253943	0.000220706	0.000184297
0.77131	0.000298603	0.00026555	0.000254046	0.000221029	0.000184612
0.77092	0.000298601	0.000265422	0.000253512	0.000221202	0.000185123
0.77053	0.000298637	0.000265765	0.000252444	0.000221435	0.000185831
0.77015	0.000298822	0.000266741	0.000251014	0.000221837	0.000186639
0.76976	0.000299213	0.000268329	0.000249369	0.000222395	0.000187452
0.76937	0.000299668	0.000270257	0.00024756	0.000222932	0.000188132
0.76898	0.000300001	0.000272129	0.000245644	0.000223253	0.000188651
0.76859	0.000300094	0.000273682	0.000243704	0.000223249	0.000189077
0.76821	0.00029983	0.000274783	0.000241785	0.000222739	0.000189363
0.76782	0.000299061	0.000275312	0.000239866	0.000221565	0.000189383
0.76743	0.00029782	0.000275299	0.000237986	0.000219899	0.000189154
0.76705	0.000296343	0.000275006	0.000236367	0.000218045	0.000188791
0.76666	0.000295042	0.000274757	0.000235312	0.000216372	0.000188475
0.76628	0.000294214	0.00027473	0.000235046	0.000215126	0.000188411
0.76589	0.000294063	0.000275199	0.000235783	0.000214511	0.000188802
0.76551	0.000294701	0.00027646	0.000237648	0.000214706	0.000189818
0.76512	0.000296195	0.00027865	0.000240747	0.000215909	0.000191608
0.76474	0.000298398	0.000281518	0.000244914	0.000217981	0.000194078
0.76435	0.000301168	0.000284746	0.000249838	0.000220747	0.000197073
0.76397	0.000304265	0.000288078	0.000255226	0.000224089	0.000200459
0.76359	0.000307501	0.000291285	0.000260805	0.000227903	0.000204007
0.76321	0.00031073	0.000294189	0.000266328	0.000231945	0.000207397
0.76283	0.000313762	0.000296685	0.000271527	0.000235905	0.000210308
0.76244	0.000316374	0.000298679	0.000276064	0.000239488	0.000212525
0.76206	0.000318415	0.000300066	0.000279477	0.000242352	0.000213889
0.76168	0.000320008	0.000300858	0.000281635	0.000244265	0.000214402
0.7613	0.000321234	0.000301053	0.000282653	0.000245196	0.000214108
0.76092	0.000322075	0.000300691	0.000282664	0.000245202	0.000213116
0.76054	0.000322428	0.000299754	0.000281642	0.000244268	0.000211557
0.76016	0.000322024	0.000297994	0.000279555	0.000242331	0.000209534
0.75978	0.000320615	0.000295201	0.000276354	0.000239399	0.000207087
0.75941	0.000318029	0.000291259	0.000272056	0.000235601	0.000204106
0.75903	0.000314368	0.000286273	0.00026693	0.000231183	0.000200573
0.75865	0.000310055	0.000280623	0.000261381	0.000226556	0.000196604
0.75827	0.000305676	0.000274929	0.0002559	0.000222075	0.000192376
0.7579	0.000301732	0.000269736	0.000250816	0.000217992	0.000188235
0.75752	0.000298552	0.00026537	0.000246388	0.000214564	0.000184618
0.75714	0.000296239	0.000261988	0.000242733	0.000211892	0.000181761
0.75677	0.000294798	0.000259606	0.000239941	0.000209967	0.00017974
0.75639	0.000294066	0.000258138	0.000238091	0.000208655	0.000178389
0.75602	0.000293863	0.000257416	0.000237272	0.000207876	0.00017759
0.75564	0.000294162	0.00025735	0.000237634	0.000207804	0.000177396
0.75527	0.000295083	0.000257929	0.000239188	0.000208619	0.000177863
0.75489	0.00029652	0.000259061	0.000241656	0.000210167	0.000178837
0.75452	0.000298233	0.0002606	0.000244603	0.000212083	0.000179997
0.75415	0.000299974	0.000262415	0.000247411	0.000213903	0.000180997
0.75377	0.000301504	0.000264379	0.000249475	0.000215219	0.000181556
0.7534	0.000302774	0.000266449	0.000250606	0.000215819	0.000181629
0.75303	0.000303787	0.000268704	0.000251047	0.000215669	0.000181355
0.75266	0.000304495	0.000271057	0.000251016	0.000214813	0.000180823
0.75229	0.000305009	0.000273419	0.000250667	0.000213558	0.000180156
0.75192	0.000305443	0.000275777	0.000250178	0.000212297	0.000179487
0.75155	0.000305893	0.000278055	0.000249725	0.000211372	0.000178944
0.75118	0.00030639	0.000280178	0.000249508	0.000211048	0.000178639
0.75081	0.000306938	0.000282064	0.000249581	0.000211289	0.000178664
0.75044	0.000307539	0.0002835	0.000249809	0.000211791	0.000179037
0.75007	0.000308213	0.000284418	0.000250008	0.000212307	0.000179614
0.7497	0.000308963	0.000285007	0.000250219	0.000212829	0.000180341
0.74933	0.000309654	0.0002854	0.000250561	0.000213381	0.00018119
0.74896	0.000310331	0.000285671	0.000251009	0.00021389	0.000182222
0.74859	0.000311166	0.00028591	0.000251649	0.000214406	0.00018356
0.74823	0.000312188	0.000286229	0.000252848	0.000215108	0.000185307
0.74786	0.000313452	0.000286794	0.000254863	0.000216127	0.000187507
0.74749	0.000315105	0.000287523	0.000257703	0.000217595	0.000190126
0.74713	0.000317389	0.000288483	0.000261327	0.000219513	0.000193117
0.74676	0.000320451	0.000289851	0.000265422	0.000221782	0.000196332
0.74639	0.000323996	0.000291382	0.000269377	0.000223947	0.00019929
0.74603	0.000327462	0.000292724	0.000272639	0.000225469	0.000201482
0.74566	0.000330549	0.000293802	0.000274954	0.000226113	0.000202744
0.7453	0.000333046	0.000294661	0.000276211	0.000225905	0.000203088
0.74494	0.000334779	0.000295348	0.000276477	0.000225156	0.000202449
0.74457	0.00033582	0.000296029	0.000275965	0.000224355	0.000200955
0.74421	0.000336544	0.000297082	0.000275188	0.000224234	0.000199245
0.74385	0.0003373	0.000298846	0.000274659	0.000225258	0.00019805
0.74348	0.00033823	0.000301377	0.000274647	0.00022746	0.000197712
0.74312	0.000339102	0.000304369	0.000275124	0.000230574	0.000198031
0.74276	0.000339584	0.000307214	0.000275722	0.000234049	0.000198505
0.7424	0.000339488	0.000309215	0.000276197	0.000237267	0.000198724
0.74204	0.00033864	0.00031019	0.000276603	0.000239941	0.000198699
0.74168	0.000336972	0.000310414	0.000277168	0.000242232	0.000198619
0.74131	0.000334291	0.000310165	0.000277755	0.000244372	0.000198427
0.74095	0.000330812	0.000309821	0.000278545	0.000246613	0.000198126
0.74059	0.000327029	0.000309714	0.000279561	0.000249088	0.000197991
0.74024	0.000322807	0.000309495	0.000280153	0.00025139	0.000197725
0.73988	0.00031804	0.000308613	0.000280274	0.000253163	0.000197161
0.73952	0.000313015	0.000307231	0.000280386	0.000254026	0.000196677
0.73916	0.000308035	0.000305565	0.000280685	0.000253515	0.000196624
0.7388	0.000303308	0.000303657	0.000281094	0.000251677	0.000196878
0.73844	0.000299061	0.000301373	0.000281294	0.000249102	0.000197142
0.73809	0.00029568	0.000298259	0.000281059	0.000246428	0.000197143
0.73773	0.000293443	0.000294312	0.000280638	0.000244052	0.000197281
0.73737	0.000292514	0.000290384	0.000280705	0.000242244	0.000198182
0.73701	0.000292723	0.000287452	0.000281874	0.000241425	0.000200302
0.73666	0.000293532	0.000286172	0.000284246	0.000241542	0.000203387
0.7363	0.000294911	0.000286526	0.000287491	0.000242499	0.000206951
0.73595	0.000296953	0.000288081	0.000291238	0.000244241	0.000210673
0.73559	0.000300062	0.000290262	0.000295091	0.000246761	0.000214344
0.73524	0.000303979	0.000291708	0.000298186	0.000249721	0.000217801
0.73488	0.000307646	0.000290506	0.000299962	0.000251623	0.000219742
0.73453	0.000308562	0.000285239	0.000301179	0.000249066	0.00021687
0.73418	0.000307298	0.000279817	0.000301955	0.000244208	0.000211386
0.73382	0.000305341	0.000275328	0.000301732	0.000239326	0.00020525
0.73347	0.00030321	0.000271834	0.000300323	0.000235074	0.000199051
0.73312	0.000301036	0.000269228	0.000297666	0.000231546	0.000192915
0.73276	0.00029881	0.000267387	0.000293734	0.000228669	0.000186799
0.73241	0.000296471	0.000266188	0.0002885	0.00022633	0.000180609
0.73206	0.000293955	0.000265506	0.000281923	0.000224424	0.000174229
0.73171	0.000291203	0.000265239	0.000273972	0.000222861	0.000167577
0.73136	0.000288169	0.000265327	0.000264638	0.00022157	0.000160601
0.73101	0.000284816	0.000265747	0.000253919	0.000220507	0.00015328
0.73066	0.000281111	0.000266512	0.000241816	0.000219647	0.000145603
0.73031	0.00027704	0.000267659	0.000228331	0.000218991	0.000137577
0.72996	0.000272598	0.000269245	0.00021346	0.00021856	0.000129226
0.72961	0.000267816	0.000271355	0.000197201	0.00021842	0.000120606
0.72926	0.000262756	0.000274071	0.000179524	0.000218689	0.00011182

## Sheet: Figure 3A
Photon Energy (eV)	ΔA (mOD）
	σ+σ+	σ+σ-
2.33786	-0.00065225	0.00036
2.33047	-0.00020885	4.35e-05
2.32314	-0.00058325	0.000225
2.31584	-0.00024035	6.2e-05
2.3086	-0.00040655	1.95e-05
2.3014	-0.00029015	0.00015525
2.29424	-0.00028115	5.075e-05
2.28713	-0.00029825	7.575e-05
2.28006	-4.535e-05	1.325e-05
2.27304	-0.0001916	0.00014925
2.26605	-0.00011555	0.0001985
2.25912	-0.00015695	8.025e-05
2.25222	-5.375e-05	0.00013225
2.24537	-8.795e-05	8.4e-05
2.23855	-3.17e-05	4.2e-05
2.23178	-0.00011795	0.000154
2.22505	-0.00017615	8.2e-05
2.21836	-9.74e-05	9.875e-05
2.21171	-6.005e-05	-9.25e-06
2.2051	-6.95e-05	-4.05e-05
2.19853	-4.97e-05	9.225e-05
2.192	1.39e-05	-1.225e-05
2.18551	1.84e-05	5.25e-05
2.17905	-3.965e-05	-1.35e-05
2.17263	-7.895e-05	1.875e-05
2.16625	-3.485e-05	1.25e-06
2.15991	-8.27e-05	-3.275e-05
2.15361	-0.0001478	-5.225e-05
2.14734	-0.0001442	-1.45e-05
2.14111	-0.00017915	-5e-07
2.13491	-0.00023405	-6.775e-05
2.12875	-0.0002801	-0.000101
2.12263	-0.0003818	-0.000103
2.11654	-0.0004817	-6.05e-05
2.11049	-0.00058415	-0.000103
2.10447	-0.0008567	-0.000163
2.09848	-0.0013	-0.00016625
2.09253	-0.00145	-0.00014075
2.08661	-0.0013	-0.0001465
2.08073	-0.000968	-0.0001185
2.07487	-0.0007142	-6.125e-05
2.06906	-0.0005462	-1.9e-05
2.06327	-0.0004271	3.725e-05
2.05752	-0.00031565	6.475e-05
2.05179	-0.0001139	0.00013575
2.0461	0.000136	0.0001915
2.04044	0.00034465	0.0002625
2.03482	0.00056095	0.00028175
2.02922	0.00082585	0.00031675
2.02365	0.00113	0.0003675
2.01812	0.00146	0.0004645
2.01261	0.00166	0.00047625
2.00714	0.00191	0.0004455
2.00169	0.00206	0.000389
1.99628	0.00218	0.00036375
1.99089	0.00206	0.00031175
1.98553	0.00177	0.00021575
1.9802	0.00144	9.35e-05
1.9749	0.0009886	1.625e-05
1.96963	0.000373	-7.95e-05
1.96439	-0.00031025	-0.000211
1.95917	-0.00117	-0.000291
1.95398	-0.00189	-0.0002835
1.94882	-0.00254	-0.00029025
1.94369	-0.0031	-0.000303
1.93858	-0.00359	-0.0003515
1.9335	-0.00394	-0.00034825
1.92845	-0.00412	-0.0002445
1.92342	-0.00418	-0.000177
1.91842	-0.00409	-0.00016525
1.91344	-0.00387	-0.00013775
1.90849	-0.00355	-0.000105
1.90357	-0.00319	-4.025e-05
1.89867	-0.00281	3.025e-05
1.8938	-0.00245	2.975e-05
1.88895	-0.002	5.725e-05
1.88412	-0.00162	0.00010225
1.87932	-0.00122	0.000122048
1.87455	-0.0009983	0.000120976
1.8698	-0.0007847	0.000125797
1.86507	-0.0006422	0.000115621
1.86037	-0.0004712	9.375e-05
1.85569	-0.0003377	9.675e-05
1.85103	-0.0001928	0.000116156
1.8464	-0.000152	0.00010116
1.84179	-0.0001121	0.00010116
1.83721	-7.34e-05	9.25911e-05
1.83264	-4.79e-05	9.275e-05
1.8281	-2.915e-05	3.5e-05
1.82358	-3.32e-05	5.25e-05
1.81909	2.695e-05	8.6e-05
1.81461	7.42e-05	0.000105
1.81016	0.0001273	8.1e-05
1.80573	0.0001264	3.475e-05
1.80132	8.635e-05	3.7e-05
1.79694	2.98e-05	6.6e-05
1.79257	2.785e-05	5.975e-05
1.78823	6.67e-05	4.1e-05
1.7839	5.8e-05	3.05e-05
1.7796	-3.05e-06	6.125e-05
1.77532	-2.12e-05	6.625e-05
1.77106	1.135e-05	4.175e-05
1.76681	6.595e-05	2e-05
1.76259	7.21e-05	1.525e-05
1.75839	-3.2e-06	4.2e-05
1.75421	-7.85e-06	1.55e-05
1.75005	-0.00043325	-1.3e-05
1.74591	-0.00134	-8.375e-05
1.74179	-1.745e-05	-0.000223
1.73769	0.0002044	-0.000319
1.7336	0.00181	-0.00036875
1.72954	0.00137	-0.00020825
1.72549	0.00045145	-5.775e-05
1.72147	-0.00030665	-4.175e-05
1.71746	0.00017815	-9.4e-05
1.71347	9.97e-05	-2.125e-05
1.7095	1.585e-05	-3.75e-06
1.70555	3.325e-05	8.5e-06
1.70162	1.18e-05	-2.05e-05
1.6977	4.72e-05	-1.75e-05

## Sheet: Figure 3B
Photon Energy (eV)	ΔA (mOD）
	σ+σ+	σ+σ-
2.29513	-0.0017	-0.000927657
2.29335	-0.00205	-0.00124
2.29157	-0.00197	-0.00132
2.28979	-0.00182	-0.00114
2.28802	-0.00181	-0.00111
2.28624	-0.00181	-0.00107
2.28447	-0.00129	-0.000778506
2.28271	-0.00105	-0.000785852
2.28094	-0.00109	-0.000587934
2.27918	-0.00166	-0.000865797
2.27742	-0.0019	-0.000868833
2.27567	-0.00182	-0.000997351
2.27391	-0.00151	-0.000759449
2.27216	-0.00117	-0.000594461
2.27041	-0.000954214	-0.00047902
2.26867	-0.00106	-0.000626395
2.26693	-0.00089435	-0.000533161
2.26519	-0.00109	-0.000610284
2.26345	-0.000874125	-0.000436625
2.26171	-0.00115	-0.000551585
2.25998	-0.00103	-0.00037769
2.25825	-0.00131	-0.000523609
2.25653	-0.00119	-0.00050904
2.2548	-0.0015	-0.000859992
2.25308	-0.00101	-0.000795556
2.25136	-0.00104	-0.000848611
2.24964	-0.00054977	-0.000692102
2.24793	-0.000941458	-0.000733009
2.24622	-0.000776721	-0.00066174
2.24451	-0.00112	-0.000683446
2.24281	-0.000810662	-0.000545332
2.2411	-0.00101	-0.000505407
2.2394	-0.000816319	-0.00022017
2.2377	-0.000974299	-0.000148595
2.23601	-0.00112	-4.86592e-05
2.23432	-0.00134	-0.000132329
2.23263	-0.00127	-0.000106978
2.23094	-0.00122	-0.000369566
2.22925	-0.00117	-0.000539168
2.22757	-0.00133	-0.000768657
2.22589	-0.00112	-0.000701318
2.22421	-0.00113	-0.000630587
2.22254	-0.00112	-0.000776952
2.22087	-0.00127	-0.0008231
2.2192	-0.000977031	-0.00088968
2.21753	-0.000982034	-0.000744088
2.21586	-0.000863285	-0.000707704
2.2142	-0.00103	-0.000617597
2.21254	-0.000931275	-0.000571953
2.21088	-0.000905883	-0.00051065
2.20923	-0.00096184	-0.000431188
2.20758	-0.000913524	-0.000157632
2.20593	-0.00095887	5.41085e-05
2.20428	-0.000861424	9.86078e-05
2.20263	-0.000914661	2.1211e-05
2.20099	-0.00099105	-2.93893e-05
2.19935	-0.00113	6.43102e-05
2.19771	-0.00118	8.69547e-05
2.19608	-0.00124	5.06901e-05
2.19444	-0.00107	-7.89904e-05
2.19281	-0.000816382	-0.000155923
2.19118	-0.000808152	-0.000235736
2.18956	-0.000878378	-0.000297111
2.18794	-0.00113	-0.000345373
2.18631	-0.00108	-0.000338273
2.1847	-0.00115	-0.000299636
2.18308	-0.00102	-0.000263001
2.18147	-0.000874113	-0.000256632
2.17986	-0.000629732	-0.000161418
2.17825	-0.000628515	-0.000267185
2.17664	-0.000692246	-0.000291904
2.17504	-0.000882866	-0.000467801
2.17343	-0.000861774	-0.000421438
2.17183	-0.000873569	-0.000460914
2.17024	-0.000831518	-0.000402932
2.16864	-0.000829491	-0.000372553
2.16705	-0.0007767	-0.000302572
2.16546	-0.000814922	-0.000354534
2.16387	-0.000773909	-0.000371564
2.16229	-0.000910093	-0.000403523
2.1607	-0.000817671	-0.000272535
2.15912	-0.00102	-0.000236383
2.15754	-0.000879927	-0.000161368
2.15597	-0.00111	-0.000257445
2.15439	-0.00106	-0.000242474
2.15282	-0.0011	-0.000278022
2.15125	-0.00107	-0.000296203
2.14969	-0.00102	-0.000369198
2.14812	-0.00115	-0.000379546
2.14656	-0.00111	-0.000349861
2.145	-0.00129	-0.000397359
2.14344	-0.00129	-0.000480012
2.14189	-0.00136	-0.000530447
2.14033	-0.00143	-0.000587683
2.13878	-0.00157	-0.000647141
2.13723	-0.00163	-0.00073324
2.13569	-0.0016	-0.00069482
2.13414	-0.00161	-0.000729649
2.1326	-0.00163	-0.000691617
2.13106	-0.00171	-0.000747158
2.12952	-0.00173	-0.000652704
2.12799	-0.00187	-0.000638739
2.12645	-0.00192	-0.000602563
2.12492	-0.00199	-0.000674629
2.12339	-0.00199	-0.000661456
2.12187	-0.00208	-0.000699751
2.12034	-0.00217	-0.000705453
2.11882	-0.00228	-0.00084994
2.1173	-0.00245	-0.000892007
2.11578	-0.00265	-0.000883082
2.11427	-0.00283	-0.000857545
2.11275	-0.00287	-0.000829107
2.11124	-0.00289	-0.00083956
2.10973	-0.00293	-0.000854568
2.10822	-0.00304	-0.000904284
2.10672	-0.00324	-0.000916809
2.10522	-0.00328	-0.000856167
2.10372	-0.00333	-0.000830188
2.10222	-0.00337	-0.00091415
2.10072	-0.00349	-0.000975648
2.09923	-0.00356	-0.000965465
2.09773	-0.00354	-0.000904166
2.09624	-0.00359	-0.000854145
2.09476	-0.00371	-0.000885355
2.09327	-0.00376	-0.000870532
2.09179	-0.00377	-0.000936073
2.0903	-0.0038	-0.000944259
2.08883	-0.0039	-0.000957976
2.08735	-0.00389	-0.000833762
2.08587	-0.00383	-0.00082188
2.0844	-0.00376	-0.000826438
2.08293	-0.00375	-0.000921604
2.08146	-0.00364	-0.000894064
2.07999	-0.00363	-0.000857676
2.07853	-0.0036	-0.000793755
2.07706	-0.00357	-0.000767867
2.0756	-0.00352	-0.000763193
2.07414	-0.00345	-0.000760869
2.07269	-0.00338	-0.000815988
2.07123	-0.00329	-0.000810283
2.06978	-0.00317	-0.000841
2.06833	-0.00307	-0.000778462
2.06688	-0.00302	-0.000783931
2.06544	-0.00294	-0.000696072
2.06399	-0.00281	-0.000684921
2.06255	-0.00255	-0.000626033
2.06111	-0.0024	-0.000621188
2.05967	-0.0023	-0.000540558
2.05823	-0.00209	-0.000489206
2.0568	-0.00193	-0.000458934
2.05537	-0.00174	-0.000405619
2.05394	-0.00154	-0.000304964
2.05251	-0.00129	-0.000148195
2.05108	-0.000967187	-1.26311e-06
2.04966	-0.000714615	0.000114248
2.04823	-0.000397779	0.000135657
2.04681	-9.92089e-05	0.000192664
2.04539	0.000291581	0.000296536
2.04398	0.000627191	0.000426609
2.04256	0.00099513	0.000520331
2.04115	0.00132	0.000607624
2.03974	0.00161	0.000748161
2.03833	0.00196	0.00081301
2.03692	0.00224	0.000957856
2.03552	0.00269	0.00108
2.03412	0.00303	0.00134
2.03271	0.00341	0.00156
2.03132	0.00363	0.00178
2.02992	0.00398	0.00185
2.02852	0.0042	0.00183
2.02713	0.00461	0.00183
2.02574	0.00483	0.00195
2.02435	0.00516	0.00201
2.02296	0.00533	0.00209
2.02158	0.00573	0.00215
2.02019	0.00604	0.00236
2.01881	0.00659	0.00261
2.01743	0.00684	0.00284
2.01605	0.00718	0.00294
2.01468	0.00739	0.00295
2.0133	0.00787	0.003
2.01193	0.00823	0.0031
2.01056	0.00858	0.00328
2.00919	0.00878	0.00341
2.00782	0.00914	0.00353
2.00646	0.00935	0.00358
2.00509	0.00959	0.00361
2.00373	0.00971	0.00363
2.00237	0.01002	0.00371
2.00102	0.0101	0.00379
1.99966	0.01031	0.00396
1.99831	0.01019	0.00399
1.99695	0.0104	0.00405
1.9956	0.01029	0.00392
1.99425	0.01036	0.00388
1.99291	0.01029	0.00372
1.99156	0.01023	0.00372
1.99022	0.01011	0.00367
1.98888	0.00988	0.00357
1.98754	0.00969	0.00339
1.9862	0.00961	0.0031
1.98487	0.00931	0.00294
1.98353	0.00904	0.00272
1.9822	0.00856	0.0026
1.98087	0.00816	0.00236
1.97954	0.00752	0.00215
1.97821	0.00684	0.00189
1.97689	0.00612	0.00175
1.97556	0.00551	0.00145
1.97424	0.00494	0.00131
1.97292	0.00432	0.00097287
1.97161	0.00365	0.000890285
1.97029	0.00302	0.000686698
1.96897	0.00222	0.000578115
1.96766	0.00152	0.000395814
1.96635	0.000626568	0.000132666
1.96504	-7.16707e-05	-6.82793e-05
1.96373	-0.000884436	-0.000399475
1.96243	-0.00178	-0.000681294
1.96112	-0.00274	-0.000905901
1.95982	-0.00378	-0.00117
1.95852	-0.00475	-0.00138
1.95722	-0.00572	-0.00171
1.95592	-0.00654	-0.00192
1.95463	-0.00727	-0.00215
1.95334	-0.00809	-0.00242
1.95204	-0.00894	-0.00266
1.95075	-0.00988	-0.00292
1.94946	-0.01067	-0.00309
1.94818	-0.01147	-0.00336
1.94689	-0.01207	-0.00351
1.94561	-0.01267	-0.00367
1.94433	-0.01316	-0.00386
1.94305	-0.01372	-0.00409
1.94177	-0.01438	-0.00422
1.94049	-0.01498	-0.00426
1.93922	-0.01547	-0.00438
1.93794	-0.01573	-0.0045
1.93667	-0.016	-0.00459
1.9354	-0.0162	-0.00459
1.93413	-0.01646	-0.00469
1.93287	-0.01662	-0.00483
1.9316	-0.01682	-0.00493
1.93034	-0.01679	-0.00498
1.92908	-0.01679	-0.00489
1.92782	-0.01674	-0.0049
1.92656	-0.01681	-0.00485
1.9253	-0.01675	-0.00485
1.92405	-0.01671	-0.00477
1.92279	-0.01648	-0.00467
1.92154	-0.01634	-0.00457
1.92029	-0.01609	-0.00451
1.91904	-0.0159	-0.00446
1.91779	-0.01557	-0.00443
1.91655	-0.01519	-0.00431
1.9153	-0.01481	-0.00418
1.91406	-0.01443	-0.00407
1.91282	-0.01407	-0.00399
1.91158	-0.01365	-0.00389
1.91035	-0.0133	-0.00374
1.90911	-0.01286	-0.00359
1.90788	-0.01254	-0.00347
1.90664	-0.0121	-0.00333
1.90541	-0.01175	-0.00321
1.90418	-0.0113	-0.00312
1.90295	-0.01092	-0.00307
1.90173	-0.01043	-0.00298
1.9005	-0.01001	-0.00293
1.89928	-0.00953	-0.00285
1.89806	-0.00922	-0.00278
1.89684	-0.00885	-0.00261
1.89562	-0.00859	-0.00248
1.8944	-0.00824	-0.00234
1.89319	-0.00791	-0.00225
1.89198	-0.00745	-0.00214
1.89076	-0.00707	-0.00207
1.88955	-0.0067	-0.00201
1.88834	-0.00639	-0.00198
1.88714	-0.00601	-0.00191
1.88593	-0.00569	-0.00184
1.88473	-0.00535	-0.00164
1.88352	-0.00512	-0.00152
1.88232	-0.00481	-0.00137
1.88112	-0.00461	-0.00136
1.87992	-0.0043	-0.00125
1.87873	-0.00409	-0.00118
1.87753	-0.00377	-0.000989165
1.87634	-0.00355	-0.000859525
1.87515	-0.00328	-0.00073446
1.87395	-0.00318	-0.000688618
1.87277	-0.00291	-0.000592484
1.87158	-0.00277	-0.000556806
1.87039	-0.00255	-0.000454999
1.86921	-0.00247	-0.000412191
1.86802	-0.00227	-0.000294955
1.86684	-0.00212	-0.000250849
1.86566	-0.00193	-0.000262228
1.86448	-0.00182	-0.000291283
1.86331	-0.00163	-0.000269311
1.86213	-0.00153	-0.000191228
1.86096	-0.00146	-0.000158755
1.85978	-0.0014	-0.000132683
1.85861	-0.00133	-0.000206261
1.85744	-0.00121	-0.00021093
1.85627	-0.00116	-0.000248367
1.85511	-0.00106	-0.000160784
1.85394	-0.00102	-0.000134017
1.85278	-0.000927331	-6.45916e-05
1.85162	-0.00086935	-4.74444e-05
1.85045	-0.000753555	6.36079e-06
1.8493	-0.000682026	2.66758e-05
1.84814	-0.000587032	3.1049e-05
1.84698	-0.000560419	2.50913e-05
1.84583	-0.000517662	2.98957e-05
1.84467	-0.000459819	3.57689e-05
1.84352	-0.000430521	1.47824e-05
1.84237	-0.000379258	-4.35087e-05
1.84122	-0.000418761	-7.86775e-05
1.84007	-0.000328708	-0.000109392
1.83892	-0.000310339	-7.45444e-05
1.83778	-0.000210826	-3.77514e-05
1.83664	-0.000218478	-2.02221e-05
1.83549	-0.000233326	-3.7402e-05
1.83435	-0.000174069	-6.8714e-05
1.83321	-0.000112691	-2.08309e-05
1.83207	6.94179e-05	-1.01234e-05
1.83094	0.000116284	1.4533e-05
1.8298	0.000177864	1.79761e-06
1.82867	0.000108096	-5.50187e-06
1.82754	2.93335e-05	-2.0589e-05
1.82641	6.72494e-06	-1.49805e-05
1.82528	-9.88605e-06	5.15271e-06
1.82415	0.000100983	3.24947e-05
1.82302	0.000138813	2.41873e-05
1.8219	0.000242528	5.07058e-05
1.82077	0.000173486	9.92358e-05
1.81965	9.73753e-05	0.000184475
1.81853	4.82894e-05	0.000241377
1.81741	2.40469e-05	0.000251075
1.81629	9.12289e-05	0.000203038
1.81517	0.000105163	0.000179743
1.81406	0.000127764	0.000129864
1.81294	0.00014231	0.000134312
1.81183	9.40144e-05	0.000155713
1.81072	0.000110249	0.000225178
1.80961	5.82751e-05	0.000229742
1.8085	1.68581e-05	0.000218964
1.80739	2.88068e-05	0.000205377
1.80628	3.29348e-05	0.000259104
1.80518	0.000162942	0.000275364
1.80408	0.000181504	0.000279779
1.80297	0.00022167	0.000241702
1.80187	0.000186423	0.000165383
1.80077	0.000170046	6.90766e-05
1.79968	0.000196031	3.17026e-05
1.79858	0.000192472	2.3428e-05
1.79748	0.0001971	-9.01111e-06
1.79639	0.000247086	-8.93744e-05
1.7953	0.000279312	-0.000141018
1.7942	0.000340789	-8.48503e-05
1.79311	0.000275812	-1.714e-05
1.79203	0.000176209	7.07632e-05
1.79094	0.000103461	0.000134811
1.78985	2.34426e-05	0.00013958
1.78877	8.6854e-06	6.10368e-05
1.78768	3.81059e-05	-3.27726e-05
1.7866	9.01532e-05	-7.43365e-05
1.78552	0.0001792	-4.50831e-05
1.78444	0.000105765	-2.26203e-05
1.78336	3.28026e-05	-2.64415e-05
1.78229	-3.08044e-05	-2.62178e-05
1.78121	-4.19905e-05	-7.87928e-05
1.78014	-4.54496e-05	-9.29948e-05
1.77906	1.35041e-05	-9.93318e-05
1.77799	1.25134e-05	-3.91856e-05
1.77692	9.5726e-05	1.38462e-05
1.77585	4.11157e-05	5.24787e-05
1.77478	4.34593e-06	3.27374e-05
1.77372	-4.19692e-05	-8.75859e-06
1.77265	-7.48835e-05	-5.38499e-05
1.77159	-8.34881e-05	-9.52452e-05
1.77052	-0.000174317	-0.000153116

## Sheet: Figure 3C
Photon Energy (eV)	ΔA (mOD）
	σ+σ+	σ+σ-
2.33879	-0.00154	-0.000106171
2.33693	-0.00155	-4.30476e-06
2.33508	-0.00157	2.07029e-05
2.33324	-0.00152	5.00229e-05
2.3314	-0.00145	6.86971e-05
2.32955	-0.00145	7.456e-05
2.32772	-0.00141	8.08457e-05
2.32588	-0.0014	0.00012168
2.32405	-0.00136	0.000167411
2.32222	-0.00142	0.000203594
2.3204	-0.00145	0.000229389
2.31857	-0.00144	0.000265394
2.31675	-0.00138	0.000287949
2.31494	-0.00132	0.00031016
2.31312	-0.00129	0.0003088
2.31131	-0.00122	0.000327131
2.3095	-0.00117	0.000340651
2.3077	-0.00114	0.000350914
2.30589	-0.00117	0.000348977
2.30409	-0.00114	0.00037096
2.30229	-0.00102	0.000365531
2.3005	-0.0009858	0.00034324
2.29871	-0.000892	0.000326206
2.29692	-0.0008736	0.000322634
2.29513	-0.000714	0.0003024
2.29335	-0.0006882	0.000281474
2.29157	-0.0006372	0.000282703
2.28979	-0.0005808	0.000267714
2.28802	-0.0005376	0.000228909
2.28624	-0.0005088	0.0001688
2.28447	-0.0005206	0.000136909
2.28271	-0.0004466	6.23143e-05
2.28094	-0.000419	-3.04286e-05
2.27918	-0.0003936	-0.00013572
2.27742	-0.0004026	-0.000218526
2.27567	-0.0003404	-0.000315777
2.27391	-0.0003912	-0.000375329
2.27216	-0.0004331	-0.000409128
2.27041	-0.0005199	-0.000427827
2.26867	-0.0006229	-0.000428499
2.26693	-0.0007966	-0.000411976
2.26519	-0.0009879	-0.000410021
2.26345	-0.00119	-0.000424058
2.26171	-0.00132	-0.000428303
2.25998	-0.00139	-0.000424674
2.25825	-0.00142	-0.000425947
2.25653	-0.00133	-0.000429944
2.2548	-0.0012	-0.000433153
2.25308	-0.00108	-0.000431278
2.25136	-0.0009905	-0.000445591
2.24964	-0.0009206	-0.0004644
2.24793	-0.0009211	-0.000489334
2.24622	-0.00102	-0.000503668
2.24451	-0.00114	-0.000535567
2.24281	-0.00128	-0.000571145
2.2411	-0.00135	-0.00060918
2.2394	-0.00139	-0.000607733
2.2377	-0.00133	-0.000591841
2.23601	-0.00117	-0.000556011
2.23432	-0.00103	-0.00052626
2.23263	-0.0009042	-0.000492265
2.23094	-0.0008284	-0.000490121
2.22925	-0.000796	-0.000490225
2.22757	-0.0008611	-0.000497893
2.22589	-0.0009197	-0.00050149
2.22421	-0.0009701	-0.000518732
2.22254	-0.001	-0.000506773
2.22087	-0.0009403	-0.000492039
2.2192	-0.0008272	-0.000467794
2.21753	-0.0006985	-0.000439812
2.21586	-0.0005513	-0.000378226
2.2142	-0.0004102	-0.000338305
2.21254	-0.0003635	-0.000297841
2.21088	-0.0003198	-0.00027438
2.20923	-0.0002916	-0.000269066
2.20758	-0.0003124	-0.000308204
2.20593	-0.0003288	-0.000348329
2.20428	-0.0002822	-0.000391465
2.20263	-0.0002241	-0.000418385
2.20099	-5.52e-05	-0.000413586
2.19935	0.0001608	-0.000399407
2.19771	0.0003319	-0.000385457
2.19608	0.0004688	-0.000374295
2.19444	0.0005394	-0.000356119
2.19281	0.0004868	-0.000377043
2.19118	0.0003798	-0.000409861
2.18956	0.0003176	-0.000442939
2.18794	0.0002326	-0.000468034
2.18631	0.0001637	-0.000507616
2.1847	0.0001582	-0.000526181
2.18308	0.0002436	-0.000500341
2.18147	0.0003826	-0.000449963
2.17986	0.0004899	-0.000401815
2.17825	0.0005775	-0.000354234
2.17664	0.0006449	-0.000299985
2.17504	0.0005751	-0.00025671
2.17343	0.0004643	-0.000237651
2.17183	0.0003656	-0.000224812
2.17024	0.0002942	-0.000214226
2.16864	0.0002538	-0.000190145
2.16705	0.0002809	-0.000165831
2.16546	0.0003536	-0.000116332
2.16387	0.0004839	-4.86495e-05
2.16229	0.000613	4.63448e-05
2.1607	0.0007094	0.000137845
2.15912	0.000752	0.000210382
2.15754	0.0006971	0.000262328
2.15597	0.0005907	0.000287309
2.15439	0.000461	0.000269562
2.15282	0.0002687	0.000191859
2.15125	6.02e-05	0.00012778
2.14969	-8.23e-05	8.08533e-05
2.14812	-0.0001392	5.64448e-05
2.14656	-0.0001234	5.25305e-05
2.145	-5.31e-05	9.6261e-05
2.14344	7.03e-05	0.000124414
2.14189	0.0001352	0.000101584
2.14033	8.74e-05	6.03124e-05
2.13878	-3e-07	5.65524e-06
2.13723	-0.0001374	-3.79086e-05
2.13569	-0.0002982	-7.76114e-05
2.13414	-0.0004599	-0.000101486
2.1326	-0.0005966	-0.000141914
2.13106	-0.0007033	-0.000156764
2.12952	-0.0007321	-0.000166734
2.12799	-0.0006585	-0.000176584
2.12645	-0.0005776	-0.000204715
2.12492	-0.0004985	-0.00023203
2.12339	-0.0005198	-0.000275419
2.12187	-0.0005482	-0.00031601
2.12034	-0.0007143	-0.000349341
2.11882	-0.0008509	-0.000373534
2.1173	-0.000993	-0.000418632
2.11578	-0.00111	-0.000480761
2.11427	-0.00127	-0.000563254
2.11275	-0.00139	-0.000655379
2.11124	-0.00147	-0.000746464
2.10973	-0.00146	-0.000801836
2.10822	-0.0014	-0.000841923
2.10672	-0.00129	-0.000894069
2.10522	-0.00117	-0.000950225
2.10372	-0.00117	-0.000981125
2.10222	-0.00124	-0.00099262
2.10072	-0.00136	-0.00101
2.09923	-0.0015	-0.00101
2.09773	-0.00163	-0.00101
2.09624	-0.00172	-0.00102
2.09476	-0.00178	-0.00107
2.09327	-0.00176	-0.00109
2.09179	-0.00178	-0.0011
2.0903	-0.00172	-0.00109
2.08883	-0.0016	-0.00105
2.08735	-0.00148	-0.00095571
2.08587	-0.00137	-0.000869703
2.0844	-0.00128	-0.00079181
2.08293	-0.00126	-0.000733275
2.08146	-0.00128	-0.00070201
2.07999	-0.00131	-0.00069347
2.07853	-0.00136	-0.000712597
2.07706	-0.00139	-0.000758638
2.0756	-0.00141	-0.000795688
2.07414	-0.00142	-0.000802955
2.07269	-0.00145	-0.000799523
2.07123	-0.00144	-0.000772079
2.06978	-0.0014	-0.000711753
2.06833	-0.00135	-0.000623367
2.06688	-0.00128	-0.000525167
2.06544	-0.00116	-0.000433829
2.06399	-0.00109	-0.000379272
2.06255	-0.00101	-0.000340416
2.06111	-0.000849	-0.000319214
2.05967	-0.0007498	-0.000309443
2.05823	-0.0006456	-0.000300077
2.0568	-0.0004623	-0.000245482
2.05537	-0.0002869	-0.00016243
2.05394	-0.0001722	-6.23543e-05
2.05251	1.82e-05	1.64905e-05
2.05108	0.0002224	9.66333e-05
2.04966	0.0004071	0.000198943
2.04823	0.0006061	0.000332189
2.04681	0.0008335	0.00047969
2.04539	0.00103	0.000650278
2.04398	0.00122	0.00081508
2.04256	0.00145	0.000952415
2.04115	0.00172	0.00108
2.03974	0.00197	0.00121
2.03833	0.00227	0.00136
2.03692	0.0026	0.00153
2.03552	0.00288	0.00171
2.03412	0.00317	0.0019
2.03271	0.00345	0.00205
2.03132	0.00368	0.00217
2.02992	0.0039	0.00228
2.02852	0.00414	0.00242
2.02713	0.00434	0.00257
2.02574	0.0045	0.00273
2.02435	0.00469	0.00295
2.02296	0.00491	0.00317
2.02158	0.00508	0.00336
2.02019	0.00529	0.00352
2.01881	0.00552	0.00365
2.01743	0.00577	0.00375
2.01605	0.00596	0.00384
2.01468	0.00621	0.00392
2.0133	0.00641	0.00397
2.01193	0.0066	0.00399
2.01056	0.00677	0.00399
2.00919	0.00691	0.00396
2.00782	0.007	0.00392
2.00646	0.00708	0.00387
2.00509	0.00713	0.00383
2.00373	0.00716	0.00377
2.00237	0.00719	0.00371
2.00102	0.00721	0.00361
1.99966	0.00722	0.0035
1.99831	0.00723	0.00337
1.99695	0.00722	0.00322
1.9956	0.00721	0.00306
1.99425	0.00716	0.0029
1.99291	0.00711	0.00275
1.99156	0.00701	0.00258
1.99022	0.00682	0.00244
1.98888	0.00664	0.00227
1.98754	0.00647	0.0021
1.9862	0.00612	0.00192
1.98487	0.00576	0.00175
1.98353	0.00537	0.00159
1.9822	0.00489	0.00141
1.98087	0.00428	0.00118
1.97954	0.00378	0.000946229
1.97821	0.00322	0.000701433
1.97689	0.00262	0.00045279
1.97556	0.002	0.000203086
1.97424	0.0015	-2.18962e-05
1.97292	0.0009008	-0.000271222
1.97161	0.0003195	-0.000546014
1.97029	-0.0002197	-0.000863741
1.96897	-0.0007843	-0.0012
1.96766	-0.00144	-0.00154
1.96635	-0.00206	-0.00187
1.96504	-0.00268	-0.00222
1.96373	-0.00325	-0.00256
1.96243	-0.00381	-0.00287
1.96112	-0.00438	-0.00316
1.95982	-0.00498	-0.00345
1.95852	-0.00554	-0.00374
1.95722	-0.00611	-0.00401
1.95592	-0.0067	-0.00424
1.95463	-0.0073	-0.00449
1.95334	-0.00778	-0.00476
1.95204	-0.00829	-0.00499
1.95075	-0.00879	-0.0052
1.94946	-0.00924	-0.00541
1.94818	-0.00964	-0.00564
1.94689	-0.01004	-0.00584
1.94561	-0.01036	-0.00603
1.94433	-0.0107	-0.0062
1.94305	-0.01105	-0.00631
1.94177	-0.01133	-0.00635
1.94049	-0.01163	-0.00635
1.93922	-0.0119	-0.00636
1.93794	-0.0121	-0.00638
1.93667	-0.01229	-0.00642
1.9354	-0.01243	-0.00645
1.93413	-0.01251	-0.00646
1.93287	-0.01257	-0.00648
1.9316	-0.01264	-0.00649
1.93034	-0.0126	-0.00649
1.92908	-0.01255	-0.00646
1.92782	-0.01249	-0.00639
1.92656	-0.01243	-0.00629
1.9253	-0.01234	-0.00617
1.92405	-0.01223	-0.00603
1.92279	-0.01207	-0.00586
1.92154	-0.01185	-0.00568
1.92029	-0.01161	-0.0055
1.91904	-0.01134	-0.00531
1.91779	-0.01107	-0.00516
1.91655	-0.0108	-0.00504
1.9153	-0.01052	-0.0049
1.91406	-0.01023	-0.00472
1.91282	-0.00989	-0.00455
1.91158	-0.00954	-0.00438
1.91035	-0.0092	-0.00421
1.90911	-0.0089	-0.00407
1.90788	-0.00857	-0.00396
1.90664	-0.00823	-0.00382
1.90541	-0.00792	-0.00365
1.90418	-0.00765	-0.00351
1.90295	-0.00736	-0.00338
1.90173	-0.00698	-0.00323
1.9005	-0.00667	-0.00309
1.89928	-0.00636	-0.00295
1.89806	-0.00601	-0.0028
1.89684	-0.00568	-0.00264
1.89562	-0.00549	-0.00248
1.8944	-0.00527	-0.00235
1.89319	-0.00502	-0.00221
1.89198	-0.00472	-0.00207
1.89076	-0.00446	-0.00197
1.88955	-0.00421	-0.00191
1.88834	-0.00395	-0.00189
1.88714	-0.0037	-0.00188
1.88593	-0.00351	-0.00186
1.88473	-0.00331	-0.00181
1.88352	-0.00312	-0.00171
1.88232	-0.00293	-0.00159
1.88112	-0.00276	-0.0015
1.87992	-0.00259	-0.00139
1.87873	-0.00242	-0.00126
1.87753	-0.00224	-0.00114
1.87634	-0.00213	-0.00104
1.87515	-0.00199	-0.00094263
1.87395	-0.00186	-0.000846629
1.87277	-0.00172	-0.000761093
1.87158	-0.00159	-0.000669971
1.87039	-0.00146	-0.000550946
1.86921	-0.00135	-0.000447462
1.86802	-0.00124	-0.000372321
1.86684	-0.00115	-0.000326664
1.86566	-0.00107	-0.000275919
1.86448	-0.0009759	-0.000229589
1.86331	-0.0008787	-0.000168375
1.86213	-0.000782	-0.000118812
1.86096	-0.0006855	-7.87994e-05
1.85978	-0.0005854	-6.33412e-05
1.85861	-0.0005078	-5.08951e-05
1.85744	-0.0004795	-5.57522e-05
1.85627	-0.0004632	-6.28839e-05
1.85511	-0.0004687	-9.90617e-05
1.85394	-0.0004719	-0.000155603
1.85278	-0.0004305	-0.000230066
1.85162	-0.0003936	-0.000286951
1.85045	-0.0003552	-0.000322967
1.8493	-0.0002952	-0.000319836
1.84814	-0.0002289	-0.00028689
1.84698	-0.0002404	-0.000245394
1.84583	-0.0002497	-0.000213196
1.84467	-0.000285	-0.000192397
1.84352	-0.000292	-0.00018732
1.84237	-0.0002802	-0.000194323
1.84122	-0.0002379	-0.000200552
1.84007	-0.0002056	-0.000218186
1.83892	-0.0001371	-0.000246191
1.83778	-8.76e-05	-0.000265367
1.83664	-5.82e-05	-0.000267957
1.83549	2.95e-05	-0.000266296
1.83435	0.0001005	-0.000249686
1.83321	0.0001094	-0.000209148
1.83207	9.81e-05	-0.000169893
1.83094	5.83e-05	-0.000157076
1.8298	6.8e-06	-0.000168666
1.82867	-1.82e-05	-0.000186265
1.82754	1.1e-06	-0.000222417
1.82641	-8.1e-06	-0.00026047
1.82528	-1.17e-05	-0.000277484
1.82415	-1.68e-05	-0.000267727
1.82302	1.2e-06	-0.000267453
1.8219	-3.01e-05	-0.000274135
1.82077	-5.41e-05	-0.000282829
1.81965	-5.23e-05	-0.000302267
1.81853	-6.46e-05	-0.000319169
1.81741	-9.68e-05	-0.000323108
1.81629	-8.69e-05	-0.000305684
1.81517	-3.23e-05	-0.00029348
1.81406	-1.3e-05	-0.000278475
1.81294	-4.1e-06	-0.000289039
1.81183	3.41e-05	-0.000304634
1.81072	8.41e-05	-0.000325971
1.80961	6.62e-05	-0.000343361
1.8085	3.02e-05	-0.00037933
1.80739	-2.26e-05	-0.000404069
1.80628	-0.0001158	-0.000415109
1.80518	-0.0002184	-0.00040714
1.80408	-0.0002522	-0.000398437
1.80297	-0.0002777	-0.000379188
1.80187	-0.0002791	-0.000351518
1.80077	-0.0002697	-0.000325596
1.79968	-0.0002585	-0.000326775
1.79858	-0.0002658	-0.000331611
1.79748	-0.0002258	-0.000310403
1.79639	-0.0001906	-0.000275297
1.7953	-0.000169	-0.000241935
1.7942	-0.0001604	-0.000193121
1.79311	-0.000103	-0.000123167
1.79203	-6.87e-05	-6.01343e-05
1.79094	-4.23e-05	-2.53171e-05
1.78985	1.5e-06	4.21619e-06
1.78877	8.8e-05	2.57095e-05
1.78768	0.0001022	3.29762e-05
1.7866	0.0001331	1.9281e-05
1.78552	0.0001557	1.8059e-05
1.78444	0.0002323	1.73848e-05
1.78336	0.0002687	2.02886e-05
1.78229	0.0003031	2.65181e-05
1.78121	0.0003382	5.68667e-05
1.78014	0.0003825	6.85552e-05
1.77906	0.0003792	5.13657e-05
1.77799	0.000372	1.90495e-05
1.77692	0.0003684	-2.5441e-05
1.77585	0.0003167	-0.000134299
1.77478	0.0002683	-0.000253158
1.77372	0.000225	-0.000365477
1.77265	0.0001973	-0.000466485
1.77159	0.0002015	-0.000584914
1.77052	0.000231	-0.000600614

## Sheet: Figure 3D
Delay Time (ps)	ΔA (mOD）
	σ+σ+	σ+σ-
-3.32	7.7e-05	-1.595e-05
-3.27224	7.7e-05	-1.595e-05
-3.22447	7.7e-05	-1.595e-05
-3.17671	7.7e-05	-1.595e-05
-3.12895	7.7e-05	-1.595e-05
-3.08119	7.7e-05	-1.595e-05
-3.03342	7.7e-05	-1.595e-05
-2.98566	7.7e-05	-1.595e-05
-2.9379	7.7e-05	-1.595e-05
-2.89013	7.7e-05	-1.595e-05
-2.84237	7.7e-05	-1.595e-05
-2.79461	7.7e-05	-1.595e-05
-2.74685	7.7e-05	-1.595e-05
-2.69908	7.7e-05	-1.595e-05
-2.65132	7.7e-05	-1.595e-05
-2.60356	7.7e-05	-1.595e-05
-2.55579	7.7e-05	-1.595e-05
-2.50803	6.49332e-05	-1.595e-05
-2.46027	4.95e-05	-1.595e-05
-2.41251	2.96002e-05	-2.0925e-05
-2.36474	6.06333e-05	-2.4675e-05
-2.31698	5.21999e-05	1.44988e-06
-2.26922	3.48333e-05	2.19996e-06
-2.22145	4.29667e-05	-1.3075e-05
-2.17369	5.70012e-06	-1.9998e-06
-2.12593	2.84667e-05	-1.6775e-05
-2.07817	8.70331e-05	-3.01502e-05
-2.0304	6.03998e-05	-4.70753e-05
-1.98264	3.79001e-05	-7.87492e-05
-1.93488	9.0733e-05	-6.20013e-06
-1.88711	4.57e-05	-0.000111275
-1.83935	6.11334e-05	-3.89742e-05
-1.79159	6.15e-05	-4.09496e-05
-1.74383	3.85e-05	-1.8425e-05
-1.69606	6.09998e-05	-5.5875e-05
-1.6483	3.32e-05	-2.7375e-05
-1.60054	2.79e-05	-7.72999e-05
-1.55277	4.55331e-05	-9.03501e-05
-1.50501	4.42337e-05	-2.45242e-05
-1.45725	3.91003e-05	-2.65249e-05
-1.40949	4.42001e-05	-7.49002e-05
-1.36172	2.0566e-05	-0.000130224
-1.31396	3.35997e-05	1.17244e-05
-1.2662	5.93e-05	-4.495e-05
-1.21843	4.40002e-05	-5.96746e-05
-1.17067	6.33e-05	-4.1075e-05
-1.12291	4.53667e-05	-4.69751e-05
-1.07515	3.80998e-05	-4.0003e-06
-1.02738	4.60002e-05	-3.76997e-05
-0.97962	1.60335e-05	-3.64998e-05
-0.93186	2.34666e-05	-4.4375e-05
-0.88409	2.30022e-06	-6.57501e-05
-0.83633	4.74331e-05	-6.135e-05
-0.78857	2.93999e-05	-1.6925e-05
-0.74081	7.70021e-06	-4.70003e-05
-0.69304	-5.13333e-06	-8.9925e-05
-0.64528	-1.80666e-05	-3.18e-05
-0.59752	-6.67002e-05	-3.41753e-05
-0.54975	-5.8666e-05	-8.73499e-05
-0.50199	-2.08334e-05	-6.24999e-05
-0.45423	-4.52002e-05	2.53327e-08
-0.40647	-7.47334e-05	1.68996e-05
-0.3587	-0.000139633	3.06747e-05
-0.31094	-0.000334001	-5.87648e-06
-0.26318	-0.000713804	1.47256e-05
-0.21541	-0.00123	-2.725e-05
-0.16765	-0.00187	-2.585e-05
-0.11989	-0.00262	-8.86006e-05
-0.07213	-0.00318	-0.000200526
-0.02436	-0.00347	-0.000274475
0.0234	-0.00354	-0.000280333
0.07116	-0.00327	-0.000276176
0.11893	-0.00289	-0.000218525
0.16669	-0.00234	-0.0001344
0.21445	-0.00167	4.62635e-06
0.26221	-0.00103	4.645e-05
0.30998	-0.000533433	1.36782e-05
0.35774	-0.000246765	3.5752e-05
0.4055	-2.97973e-05	4.04887e-05
0.45327	2.23333e-05	-3.2e-05
0.50103	-4.14668e-05	-3.34251e-05
0.54879	-5.28003e-05	-7.91758e-05
0.59655	-9.44666e-05	-0.0001268
0.64432	-0.000126633	-0.000110883
0.69208	-6.95996e-05	-8.54749e-05
0.73984	-6.96667e-05	-0.000125325
0.7876	-8.14333e-05	-0.00011885
0.83537	-7.28997e-05	-0.00017
0.88313	-5.02335e-05	-0.000102848
0.93089	-7.24667e-05	-6.135e-05
0.97866	-3.13999e-05	-0.000101675
1.02642	-7.14675e-05	-5.83757e-05
1.07418	-5.40336e-05	-0.000123675
1.12194	-6.05002e-05	-0.000125975
1.16971	-6.21666e-05	-0.000211075
1.21747	-6.96333e-05	-0.00013175
1.26523	-9.98999e-05	-0.000185075
1.313	-9.12668e-05	-0.000159075
1.36076	-0.000107033	-0.0002077
1.40852	-7.26e-05	-0.000120725

## Sheet: Figure 3E
Delay Time (ps)	ΔA (mOD）
	σ+σ+	σ+σ-
--	0	0
-1.9	9.5e-06	5.88333e-05
-1.87	1e-05	6.05e-05
-1.84	-3.85e-05	4.6e-05
-1.81	-1.63333e-05	4.36667e-05
-1.78	-1e-06	4.05e-05
-1.75	-3.85e-05	3.13333e-05
-1.72	2.31667e-05	1.41667e-05
-1.69	2.98333e-05	3.8e-05
-1.66	4.08333e-05	5.11667e-05
-1.63	2.38333e-05	7.18333e-05
-1.6	3.06667e-05	4.26667e-05
-1.57	1.53333e-05	3.71667e-05
-1.54	-1e-06	3e-05
-1.51	4.21667e-05	4.75e-05
-1.48	2.58333e-05	2.78333e-05
-1.45	1.36667e-05	4.53333e-05
-1.42	-3e-06	4.98333e-05
-1.39	8.83333e-06	8.46667e-05
-1.36	2.61667e-05	5.03333e-05
-1.33	-2.06667e-05	3.2e-05
-1.3	-2.16667e-05	1.61667e-05
-1.27	-1.66667e-06	2.13333e-05
-1.24	1.6e-05	5.96667e-05
-1.21	3.18333e-05	7.63333e-05
-1.18	1.56667e-05	4.28333e-05
-1.15	2.41667e-05	2.85e-05
-1.12	1.16667e-05	4.53333e-05
-1.09	2.18333e-05	4.76667e-05
-1.06	4.83333e-05	1.66667e-05
-1.03	4.5e-05	-1.78333e-05
-1	3.95e-05	4.73333e-05
-0.97	3.53333e-05	6.41667e-05
-0.94	3.3e-05	2.36667e-05
-0.91	-1.75e-05	-1.6e-05
-0.88	-3.11667e-05	2.23333e-05
-0.85	1.91667e-05	4.5e-05
-0.82	3.9e-05	4.21667e-05
-0.79	2.75e-05	6.71667e-05
-0.76	-1.71667e-05	4.83333e-06
-0.73	-2.33333e-05	-1.73333e-05
-0.7	1.41667e-05	1.41667e-05
-0.67	5.38333e-05	2.06667e-05
-0.64	3.66667e-05	3.08333e-05
-0.61	2.76667e-05	5.23333e-05
-0.58	3.78333e-05	4.51667e-05
-0.55	1.68333e-05	-8.66667e-06
-0.52	5.96667e-05	2.36667e-05
-0.49	6.98333e-05	7.05e-05
-0.46	7.75e-05	5.38333e-05
-0.43	7.86667e-05	1.58333e-05
-0.4	3.51667e-05	1.6e-05
-0.37	4.83333e-05	4e-05
-0.34	5.93333e-05	7.71667e-05
-0.31	4.75e-05	2.03333e-05
-0.28	-0.000161167	0.000164333
-0.25	-0.000519	0.000155167
-0.22	-0.00115	0.000124
-0.19	-0.00215	-0.000240167
-0.16	-0.00397	-0.000840167
-0.13	-0.00591	-0.00147
-0.1	-0.00814	-0.0023
-0.07	-0.01137	-0.00394
-0.04	-0.01347	-0.00474
-0.01	-0.01472	-0.00506
0.02	-0.01439	-0.00497
0.05	-0.012	-0.00421
0.08	-0.00958	-0.00345
0.11	-0.00733	-0.00276
0.14525	-0.00485	-0.00196
0.17	-0.00247	-0.00106
0.2	-0.00113	-0.000681917
0.23	-0.00079825	-0.000502906
0.26	-0.000649583	-0.0005055
0.29	-0.000595167	-0.000541833
0.32	-0.000580583	-0.000574333
0.35	-0.00064775	-0.000609038
0.38	-0.000732167	-0.00067459
0.41	-0.000789667	-0.000702684
0.44	-0.000826333	-0.000727656
0.47	-0.000862	-0.000761993
0.5	-0.000910833	-0.000811937
0.53	-0.000954	-0.000830666
0.56	-0.000971333	-0.00085876
0.59	-0.001	-0.000893097
0.62	-0.00105	-0.000933677
0.65	-0.00109	-0.000989083
0.68	-0.00111	-0.00099625
0.71	-0.00112	-0.00102
0.74	-0.00112	-0.00108
0.77	-0.00114	-0.0011
0.8	-0.00118	-0.00112
0.83	-0.0012	-0.00115
0.86	-0.00119	-0.00114
0.89	-0.00123	-0.00111
0.92	-0.00124	-0.0011
0.95	-0.00123	-0.0011
0.98	-0.00125	-0.0011
1.01	-0.00127	-0.0011
1.04	-0.00128	-0.00113
1.07	-0.00129	-0.00115
1.1	-0.0013	-0.00117
1.13	-0.00133	-0.00118
1.16	-0.00136	-0.0012
1.19	-0.00139	-0.00122
1.22	-0.00141	-0.00124
1.25	-0.00142	-0.00125
1.28	-0.00143	-0.00126
1.31	-0.00144	-0.00128
1.34	-0.00145	-0.00132
1.37	-0.00147	-0.0014
1.4	-0.00149	-0.00145
1.43	-0.0015	-0.00142
1.5	-0.00151	-0.00141
1.6	-0.00151	-0.00141
1.7	-0.00151	-0.00141
1.8	-0.00151	-0.00141
1.9	-0.00151	-0.00141
2	-0.00151	-0.00141
2.1	-0.00151	-0.00141
2.2	-0.00151	-0.00141

## Sheet: Figure 3F
Delay Time (ps)	ΔA (mOD）
	σ+σ+	σ+σ-
--	-1.99429e-05	0.000102669
-1.4	-4.6e-06	0.000104183
-1.3	-3.94286e-06	9.71414e-05
-1.2	3.08571e-06	0.000108574
-1.1	-6.2e-06	9.75957e-05
-1	-2.26571e-05	0.000106909
-0.9	-1.34857e-05	0.000104183
-0.8	3.57143e-06	0.000106076
-0.7	-2.65714e-06	0.000111073
-0.6	-6.17143e-06	0.00010229
-0.5	-3.57143e-06	0.000108953
-0.4	-7.48571e-06	0.000107666
-0.366667	5.17143e-06	6.89884e-05
-0.333333	3.79714e-05	5.25272e-05
-0.3	0.000109829	3.14332e-06
-0.266667	8.08205e-05	-4.89114e-05
-0.233333	5.08652e-07	-0.000187807
-0.2	-0.000509486	-0.000480818
-0.166667	-0.00146311	-0.0010572
-0.133333	-0.00314166	-0.00158372
-0.1	-0.00532684	-0.0024858
-0.066667	-0.0070067	-0.00318477
-0.033333	-0.00890072	-0.00403975
2.77556e-17	-0.0100647	-0.00488256
0.033333	-0.0103463	-0.00515911
0.066667	-0.00948298	-0.00516241
0.1	-0.00775627	-0.00415168
0.133333	-0.00598272	-0.00300927
0.166667	-0.00384297	-0.00201385
0.2	-0.00247577	-0.00143886
0.233333	-0.001491	-0.000656821
0.266667	-0.000842765	-0.000245996
0.3	-0.000354202	-6.73345e-06
0.333333	-4.19429e-05	0.00014471
0.366667	7.2013e-06	0.000220432
0.4	0.000115057	0.000213848
0.433333	0.0001198	0.000197386
0.466667	9.64857e-05	0.000259939
0.5	9.64857e-05	0.000233601
0.533333	9.64857e-05	0.000189437
0.566667	9.64857e-05	0.000189437
0.6	9.64857e-05	0.000189437
0.633333	9.64857e-05	0.000189437
0.666667	9.64857e-05	0.000189437
0.7	9.64857e-05	0.000189437
0.733333	9.64857e-05	0.000189437
0.766667	9.64857e-05	0.000189437
0.8	9.64857e-05	0.000189437
0.833333	9.64857e-05	0.000189437
0.866667	9.64857e-05	0.000189437
0.9	9.64857e-05	0.000189437
0.933333	9.64857e-05	0.000189437
0.966667	9.64857e-05	0.000189437
1	9.64857e-05	0.000189437
1.03333	9.64857e-05	0.000189437
1.06667	9.64857e-05	0.000189437
1.1	9.64857e-05	0.000189437
1.13333	9.64857e-05	0.000189437
1.16667	9.64857e-05	0.000189437
1.2	9.64857e-05	0.000189437
1.23333	9.64857e-05	0.000189437
1.26667	9.64857e-05	0.000189437
1.3	9.64857e-05	0.000189437
1.33333	9.64857e-05	0.000189437
1.36667	9.64857e-05	0.000189437
1.4	9.64857e-05	0.000189437
1.43333	9.64857e-05	0.000189437
1.46667	9.64857e-05	0.000189437
1.5	2.37429e-05	0.000189437
1.53333	--	0.000138179
1.56667	--	--

## Sheet: Figure 3G
Photon Energy (eV)	ΔA(mOD)
	1.97 GW/cm2	3.94 GW/cm2	5.91 GW/cm2	7.88 GW/cm2	10.5 GW/cm2
--	--	--	--	--	--
2.33879	-0.000830823	-0.002171	-0.00276991	-0.00404328	-0.00791674
2.33693	-0.000761159	-0.00224537	-0.00313123	-0.00350711	-0.00764854
2.33508	-0.000725932	-0.00232401	-0.00343838	-0.00314408	-0.00738797
2.33324	-0.000712244	-0.00239691	-0.00372335	-0.00289241	-0.00713123
2.3314	-0.000680414	-0.00247382	-0.00402855	-0.00238615	-0.00681891
2.32955	-0.000882881	-0.00253701	-0.003902	-0.00291242	-0.00658835
2.32772	-0.00112132	-0.00253609	-0.00369006	-0.00395383	-0.00642029
2.32588	-0.00123769	-0.00246596	-0.0035487	-0.00448131	-0.00630001
2.32405	-0.00129899	-0.00239669	-0.00342278	-0.00468437	-0.00622143
2.32222	-0.00123673	-0.00233966	-0.0033513	-0.00491347	-0.0062219
2.3204	-0.00114711	-0.00226394	-0.00329219	-0.00514101	-0.00623601
2.31857	-0.00112033	-0.00220854	-0.00323083	-0.00537064	-0.00613326
2.31675	-0.00112577	-0.00217722	-0.00318734	-0.00562436	-0.00587066
2.31494	-0.00115097	-0.00212438	-0.00314805	-0.00584208	-0.00550823
2.31312	-0.00120198	-0.00211909	-0.00315914	-0.00598168	-0.00521148
2.31131	-0.00117383	-0.00218879	-0.00320795	-0.00608685	-0.00500641
2.3095	-0.00113074	-0.00222444	-0.00320602	-0.00615715	-0.00491737
2.3077	-0.0011055	-0.00221187	-0.00313099	-0.00612852	-0.0048535
2.30589	-0.00106679	-0.00219712	-0.00304148	-0.0059967	-0.00471229
2.30409	-0.00106696	-0.00213101	-0.00294458	-0.00576284	-0.00437145
2.30229	-0.00112765	-0.00201283	-0.00285305	-0.00549188	-0.00394238
2.3005	-0.00115835	-0.00190585	-0.00278717	-0.00521129	-0.00342936
2.29871	-0.00115749	-0.00182238	-0.00274867	-0.0049663	-0.00303379
2.29692	-0.00114577	-0.00174463	-0.00270105	-0.00475877	-0.00282866
2.29513	-0.00113811	-0.00163918	-0.00259321	-0.00448959	-0.00262103
2.29335	-0.00113343	-0.00147385	-0.00245706	-0.004137	-0.00239594
2.29157	-0.00111153	-0.00133804	-0.00233801	-0.0038204	-0.00235578
2.28979	-0.00108545	-0.00121373	-0.00217517	-0.00351513	-0.0022982
2.28802	-0.00106457	-0.00104206	-0.00183605	-0.00300271	-0.00177258
2.28624	-0.00102718	-0.000890043	-0.00141694	-0.00235379	-0.00100726
2.28447	-0.000964789	-0.000828772	-0.00108927	-0.00174006	-0.000431896
2.28271	-0.000892004	-0.000747287	-0.000820159	-0.00110059	7.17229e-05
2.28094	-0.000852762	-0.000656735	-0.000695827	-0.000630932	0.000371458
2.27918	-0.000843103	-0.000645781	-0.00077142	-0.000458571	0.000215382
2.27742	-0.000830692	-0.000655643	-0.000819398	-0.000380482	-9.28997e-05
2.27567	-0.000822051	-0.000575035	-0.000696028	-0.000232985	-9.6059e-05
2.27391	-0.000830525	-0.000464913	-0.000525848	-8.17043e-05	5.36977e-05
2.27216	-0.000798729	-0.000377688	-0.000309372	0.000150483	0.000285608
2.27041	-0.000722164	-0.000324795	-0.000114513	0.000356876	0.000511677
2.26867	-0.000630049	-0.000275377	-1.25275e-06	0.000506329	0.00071007
2.26693	-0.000540611	-0.000237912	4.51728e-05	0.000638433	0.00088644
2.26519	-0.00043619	-0.000170985	6.9303e-05	0.000792449	0.00112573
2.26345	-0.000325891	-8.9555e-05	8.84467e-05	0.000897288	0.00130234
2.26171	-0.000251112	-2.07631e-05	0.000118147	0.000908341	0.00133888
2.25998	-0.000238176	-6.24626e-06	6.4424e-05	0.000718918	0.00114534
2.25825	-0.000257005	-5.05693e-05	-9.73805e-06	0.00043	0.00082471
2.25653	-0.000282506	-0.000131249	-6.49469e-05	0.000156645	0.000493761
2.2548	-0.000285822	-0.000132569	-6.40746e-05	8.05178e-05	0.000427527
2.25308	-0.000272297	-8.23085e-05	-8.00265e-05	8.71615e-05	0.000464287
2.25136	-0.000230073	-6.09603e-05	-9.80155e-05	0.000120995	0.000550718
2.24964	-0.000185907	-8.37859e-05	-0.00012777	0.000152798	0.000578639
2.24793	-0.000169128	-0.000106225	-0.000136894	0.000139333	0.000478347
2.24622	-0.00020383	-0.00016169	-0.000192531	-5.57018e-05	0.000170152
2.24451	-0.000207568	-0.000185813	-0.000184484	-0.000218847	-5.37746e-05
2.24281	-0.000173946	-0.000187121	-0.00012266	-0.000296037	-0.000197785
2.2411	-0.00011951	-0.000149459	-1.14132e-05	-0.000312922	-0.000198506
2.2394	-7.38207e-05	-0.000146257	2.43262e-05	-0.000367241	-0.000148306
2.2377	-4.93534e-05	-0.000187386	-1.66447e-05	-0.000406944	-8.46494e-05
2.23601	-5.20702e-05	-0.000229409	-7.76356e-05	-0.000404466	-1.70697e-05
2.23432	-5.89941e-05	-0.000209465	-8.78918e-05	-0.000360156	0.000103582
2.23263	-7.60492e-05	-0.000205916	-0.000149077	-0.000389991	0.000132523
2.23094	-8.03221e-05	-0.000199556	-0.000155089	-0.0003871	0.000175754
2.22925	-5.82765e-05	-0.00016057	-5.86697e-05	-0.000307501	0.000304992
2.22757	-4.87277e-05	-0.000125422	3.62224e-05	-0.000273196	0.000420889
2.22589	-6.33651e-05	-0.000137919	4.75901e-05	-0.00031179	0.000410171
2.22421	-6.78434e-05	-0.000148893	7.02487e-05	-0.000270297	0.000452044
2.22254	-7.63818e-05	-0.000132108	8.83092e-05	-0.000202384	0.000511911
2.22087	-7.70545e-05	-8.87767e-05	7.86841e-05	-0.000134075	0.000568892
2.2192	-6.27797e-05	-6.70095e-05	4.12651e-05	-8.46542e-05	0.000543931
2.21753	-3.55997e-05	-2.41952e-05	7.22614e-05	-1.17239e-05	0.0005577
2.21586	-2.85783e-05	3.20728e-05	0.000108956	2.36977e-05	0.000538609
2.2142	-3.58223e-05	5.67147e-05	0.000117761	4.63538e-05	0.000508627
2.21254	-4.94367e-05	4.88812e-05	0.000125962	5.30465e-05	0.00046509
2.21088	-5.08441e-05	0.000107317	0.000177848	0.000137252	0.000549695
2.20923	-2.83936e-05	0.000197434	0.000235006	0.000303661	0.000787559
2.20758	9.96741e-06	0.000232285	0.000311588	0.000448105	0.00102821
2.20593	3.69261e-05	0.000209307	0.000376407	0.000499379	0.00114681
2.20428	5.51599e-05	0.000188768	0.00042106	0.00054697	0.0012512
2.20263	6.16939e-05	0.000135525	0.00039745	0.000489306	0.00124537
2.20099	4.09715e-05	6.71714e-05	0.000289592	0.000309291	0.0010902
2.19935	1.87476e-05	5.18233e-05	0.000178056	0.000169743	0.000957468
2.19771	1.16447e-05	5.86475e-05	8.72599e-05	8.11792e-05	0.000862874
2.19608	7.3196e-06	4.51502e-05	4.15612e-05	4.8929e-05	0.000809669
2.19444	4.9434e-06	4.57894e-05	8.59604e-05	0.000133008	0.000898269
2.19281	-4.03111e-07	3.23886e-05	0.000132277	0.000162061	0.000909114
2.19118	-7.363e-06	2.52141e-05	0.000142342	0.000128123	0.000849302
2.18956	-3.0508e-05	3.9798e-05	9.59977e-05	6.45536e-05	0.000770543
2.18794	-7.17448e-05	3.09267e-05	-2.17974e-05	-9.32902e-05	0.00058831
2.18631	-0.000106378	-6.79624e-06	-0.000130929	-0.000242275	0.000373711
2.1847	-0.00011823	-2.4578e-05	-0.00013858	-0.000213866	0.000352908
2.18308	-0.000116722	-2.9927e-05	-0.0001026	-9.37884e-05	0.000445418
2.18147	-0.000101434	-2.04309e-05	5.985e-06	5.81842e-05	0.000563429
2.17986	-8.2642e-05	-2.76579e-05	9.06804e-05	0.000146099	0.000588622
2.17825	-7.85894e-05	-7.63455e-05	5.68043e-05	9.58633e-05	0.000472297
2.17664	-8.48397e-05	-0.000139528	-7.30076e-06	-3.33524e-05	0.000293196
2.17504	-9.63668e-05	-0.000204105	-6.05163e-05	-0.000193674	0.000104556
2.17343	-0.000125025	-0.00026801	-0.000162985	-0.000371492	-0.000105564
2.17183	-0.000152815	-0.000280346	-0.000217231	-0.000440934	-0.000163363
2.17024	-0.000153146	-0.000243965	-0.000172324	-0.000368094	-2.98036e-05
2.16864	-0.000129218	-0.000206249	-0.000138868	-0.000272341	0.000101922
2.16705	-0.000114208	-0.000187542	-0.00015706	-0.000252014	0.000144475
2.16546	-9.53608e-05	-0.000160812	-0.000161828	-0.000243999	0.000206841
2.16387	-8.55892e-05	-0.000145959	-0.000156931	-0.00026251	0.00019722
2.16229	-0.000102936	-0.000147552	-0.000149842	-0.000299719	0.000117792
2.1607	-0.000144065	-0.00017079	-0.000173195	-0.000364679	-7.45429e-06
2.15912	-0.000178894	-0.000208539	-0.000188228	-0.000375483	-0.000101666
2.15754	-0.00022664	-0.000295732	-0.000257081	-0.000413102	-0.000258715
2.15597	-0.000268136	-0.000376318	-0.000355653	-0.000462649	-0.000403555
2.15439	-0.000289441	-0.000432644	-0.000480781	-0.00055126	-0.000559764
2.15282	-0.000288718	-0.000470085	-0.000576058	-0.000621877	-0.000676587
2.15125	-0.000271537	-0.000486161	-0.000629351	-0.000664743	-0.00074925
2.14969	-0.000245161	-0.000489479	-0.000644632	-0.000699023	-0.000796301
2.14812	-0.000234802	-0.000511222	-0.000686559	-0.000777527	-0.000890893
2.14656	-0.000246541	-0.00055189	-0.000732731	-0.00086208	-0.00101676
2.145	-0.000275253	-0.000586426	-0.000755514	-0.000929029	-0.00110522
2.14344	-0.000320759	-0.000626404	-0.000787334	-0.00101675	-0.00118235
2.14189	-0.000363024	-0.000667293	-0.000841565	-0.00110063	-0.00126466
2.14033	-0.000391585	-0.000715402	-0.000931873	-0.00119517	-0.00140084
2.13878	-0.000417248	-0.000759715	-0.00102492	-0.00129959	-0.0015476
2.13723	-0.000439292	-0.000806669	-0.00111599	-0.00139725	-0.00169897
2.13569	-0.000468312	-0.000849863	-0.00122963	-0.00152809	-0.00191573
2.13414	-0.000504995	-0.000866635	-0.00132906	-0.0016817	-0.00213272
2.1326	-0.000537363	-0.000874816	-0.00137902	-0.00182043	-0.00227245
2.13106	-0.000554246	-0.000900845	-0.00141984	-0.00197899	-0.00241094
2.12952	-0.000564867	-0.000955958	-0.00147142	-0.00215714	-0.0025803
2.12799	-0.000567812	-0.00101928	-0.00150642	-0.0022678	-0.00268395
2.12645	-0.000573585	-0.00108815	-0.00154358	-0.00234804	-0.00274596
2.12492	-0.000591569	-0.00116631	-0.0016114	-0.00242503	-0.00284066
2.12339	-0.000626136	-0.00123955	-0.00172107	-0.00252216	-0.00300019
2.12187	-0.000657061	-0.00129988	-0.0018501	-0.00269431	-0.00323927
2.12034	-0.000693416	-0.00137658	-0.00199259	-0.00293632	-0.00355217
2.11882	-0.000741312	-0.00146284	-0.00213222	-0.00314774	-0.00385993
2.1173	-0.000791903	-0.00153261	-0.00227056	-0.00331709	-0.00409893
2.11578	-0.000828049	-0.00159167	-0.00239999	-0.00342566	-0.00425329
2.11427	-0.000864513	-0.00164782	-0.00249492	-0.00345836	-0.00434992
2.11275	-0.000899768	-0.00169184	-0.00255302	-0.00345843	-0.00446195
2.11124	-0.000929945	-0.00173442	-0.00260089	-0.00351268	-0.00463859
2.10973	-0.000964108	-0.00179094	-0.00263617	-0.00360827	-0.00483612
2.10822	-0.00100388	-0.00186287	-0.00266673	-0.00370963	-0.00501422
2.10672	-0.00104358	-0.00194205	-0.00271967	-0.00381152	-0.0051656
2.10522	-0.00107909	-0.00203081	-0.00282393	-0.00395426	-0.00528526
2.10372	-0.00110733	-0.00211969	-0.00294295	-0.00412021	-0.00540239
2.10222	-0.00112737	-0.00217892	-0.00304178	-0.00426872	-0.00552059
2.10072	-0.0011418	-0.00221156	-0.00313063	-0.00440748	-0.00564249
2.09923	-0.00114991	-0.0022379	-0.00320605	-0.00453282	-0.00578693
2.09773	-0.00115256	-0.00225318	-0.00324108	-0.00460412	-0.00591122
2.09624	-0.00115328	-0.00226188	-0.00325891	-0.00463128	-0.0059989
2.09476	-0.00115316	-0.00228785	-0.00328617	-0.00466088	-0.00609899
2.09327	-0.00115196	-0.00231348	-0.00330426	-0.0046721	-0.00616187
2.09179	-0.0011517	-0.00231015	-0.00330916	-0.00464936	-0.00614043
2.0903	-0.00115578	-0.00230382	-0.00330602	-0.00459424	-0.00608551
2.08883	-0.00116544	-0.00230827	-0.00330491	-0.00452076	-0.00600513
2.08735	-0.0011714	-0.00231007	-0.00330568	-0.0044492	-0.00589743
2.08587	-0.00116515	-0.00229536	-0.00329795	-0.00438603	-0.00578685
2.0844	-0.00115024	-0.00227957	-0.00328635	-0.00434448	-0.00569518
2.08293	-0.00112575	-0.00224933	-0.00327212	-0.00432484	-0.00560259
2.08146	-0.00110084	-0.00219853	-0.0032453	-0.00429032	-0.00551446
2.07999	-0.00109037	-0.00214404	-0.00320765	-0.00421737	-0.00542809
2.07853	-0.00108948	-0.00211701	-0.00316958	-0.00412994	-0.00534149
2.07706	-0.00108374	-0.00209767	-0.00311892	-0.00402706	-0.00524232
2.0756	-0.00107118	-0.00206857	-0.00305191	-0.00392475	-0.00513954
2.07414	-0.00104567	-0.00202065	-0.00297526	-0.00383553	-0.00500246
2.07269	-0.00100883	-0.00196107	-0.00288403	-0.00375008	-0.0048237
2.07123	-0.000968114	-0.00188892	-0.00277718	-0.00365432	-0.00461476
2.06978	-0.00092997	-0.00180605	-0.00266437	-0.00353731	-0.00440195
2.06833	-0.000891235	-0.00172561	-0.00255209	-0.00337892	-0.00419524
2.06688	-0.000852315	-0.00164868	-0.00243536	-0.00317188	-0.00398364
2.06544	-0.000813107	-0.00156259	-0.00231417	-0.00294664	-0.00375095
2.06399	-0.000768017	-0.00147191	-0.00217627	-0.00270287	-0.0034741
2.06255	-0.000711497	-0.00137965	-0.00201716	-0.00244808	-0.00314979
2.06111	-0.000652146	-0.00127755	-0.00183885	-0.00220069	-0.00280624
2.05967	-0.000592908	-0.00116327	-0.00162968	-0.00194951	-0.00244824
2.05823	-0.000530432	-0.00104745	-0.00140183	-0.00169225	-0.00209245
2.0568	-0.000471602	-0.000928063	-0.00116798	-0.0014272	-0.00173264
2.05537	-0.000415272	-0.000796442	-0.000918869	-0.00113176	-0.00133977
2.05394	-0.000354108	-0.000653379	-0.000658726	-0.000818445	-0.000906062
2.05251	-0.000287451	-0.000518511	-0.000416583	-0.000551584	-0.000469957
2.05108	-0.000211615	-0.000386786	-0.000181004	-0.000318749	-3.07327e-05
2.04966	-0.000129667	-0.000244631	5.60173e-05	-7.46493e-05	0.000413992
2.04823	-4.28197e-05	-9.29452e-05	0.000295529	0.000197568	0.000897509
2.04681	5.34464e-05	7.67734e-05	0.000556734	0.000503721	0.00143822
2.04539	0.000156954	0.000274257	0.000844593	0.00085674	0.00201526
2.04398	0.000266268	0.000506193	0.00115771	0.00124876	0.00260451
2.04256	0.000380566	0.000763432	0.00149909	0.00164712	0.00319726
2.04115	0.000490085	0.00100507	0.00181943	0.00199507	0.00373701
2.03974	0.000596838	0.00123109	0.00211846	0.00233956	0.00425255
2.03833	0.000698197	0.00144782	0.00240699	0.00270208	0.00474074
2.03692	0.000791877	0.00165207	0.00267491	0.00307626	0.00521612
2.03552	0.000881043	0.00184467	0.00293277	0.00345061	0.00569115
2.03412	0.000959399	0.00204234	0.00322181	0.00384641	0.00616767
2.03271	0.00103122	0.00223825	0.00350405	0.00422298	0.00661905
2.03132	0.00111434	0.00244248	0.00380184	0.00461096	0.0071272
2.02992	0.00120906	0.00265099	0.00413381	0.00500906	0.00768334
2.02852	0.0013128	0.00286001	0.00447358	0.00540636	0.00823281
2.02713	0.00142572	0.00308181	0.00481526	0.00580825	0.00876734
2.02574	0.00153167	0.00330557	0.00518414	0.00621341	0.00931287
2.02435	0.00163193	0.00352699	0.00554826	0.00659354	0.00984854
2.02296	0.00172821	0.00375858	0.00589101	0.00697025	0.0103671
2.02158	0.00181768	0.00399697	0.00622833	0.00737426	0.01091
2.02019	0.0019095	0.00423316	0.00656663	0.00780708	0.0115242
2.01881	0.00200777	0.00446202	0.00688753	0.00823688	0.0121441
2.01743	0.00210447	0.0046968	0.00720806	0.00867264	0.012741
2.01605	0.00219742	0.00490986	0.00751799	0.00908659	0.0133259
2.01468	0.00230306	0.0051064	0.00782685	0.00948329	0.0139258
2.0133	0.0024143	0.00531685	0.00815525	0.00988366	0.0145221
2.01193	0.00251845	0.00554087	0.00849296	0.0102903	0.0150904
2.01056	0.00261449	0.00571479	0.00879248	0.0106325	0.0155823
2.00919	0.00270933	0.00583927	0.00904497	0.0109081	0.0159672
2.00782	0.00279583	0.00594019	0.00926909	0.011142	0.0162546
2.00646	0.00287471	0.00599125	0.00945314	0.0113356	0.0164357
2.00509	0.00294671	0.00601424	0.00960412	0.011511	0.0165923
2.00373	0.00300505	0.00606135	0.00974258	0.0117048	0.016787
2.00237	0.00304303	0.00612843	0.00987898	0.0119059	0.0169691
2.00102	0.00307929	0.00621155	0.00999144	0.0120968	0.0170837
1.99966	0.00312391	0.00633114	0.0101061	0.012302	0.0171607
1.99831	0.00315894	0.00645448	0.0102207	0.0124809	0.0171428
1.99695	0.00316273	0.00649549	0.0102473	0.0125161	0.0169492
1.9956	0.00314738	0.00647138	0.0102121	0.0124519	0.0166383
1.99425	0.00310845	0.00640999	0.0101409	0.0123137	0.0162624
1.99291	0.00304129	0.00629723	0.0100011	0.0120344	0.0158146
1.99156	0.00296455	0.00615505	0.00979068	0.0116505	0.0152952
1.99022	0.00290002	0.00605437	0.00958733	0.0112991	0.0147822
1.98888	0.00282749	0.00594968	0.00933323	0.0108746	0.0142833
1.98754	0.00273277	0.00579265	0.00900962	0.0103247	0.013778
1.9862	0.00263048	0.00561993	0.00865824	0.00975876	0.0132757
1.98487	0.0025297	0.00541304	0.00827217	0.00914007	0.0127267
1.98353	0.00242908	0.00517088	0.00788012	0.00845472	0.0121283
1.9822	0.00232362	0.00492369	0.007508	0.00781007	0.0115424
1.98087	0.0021902	0.00461935	0.00707033	0.00712951	0.010834
1.97954	0.00202175	0.00423189	0.00654057	0.00634244	0.00993301
1.97821	0.00183851	0.00383005	0.00599501	0.00554508	0.00892202
1.97689	0.00163728	0.00340565	0.00540462	0.00468106	0.00774535
1.97556	0.00140063	0.00293133	0.00472978	0.00369009	0.00637709
1.97424	0.00114827	0.00245092	0.00403585	0.00269549	0.00495152
1.97292	0.000870291	0.00191217	0.00327311	0.00164887	0.00340062
1.97161	0.000560378	0.00128295	0.00241386	0.000533894	0.00175593
1.97029	0.00024568	0.000635498	0.00150827	-0.000564421	0.000113831
1.96897	-4.80846e-05	-6.78198e-06	0.000579602	-0.0016673	-0.00161297
1.96766	-0.000315043	-0.000637652	-0.000343327	-0.00276337	-0.00332905
1.96635	-0.000569311	-0.00123466	-0.00123711	-0.00384603	-0.0049447
1.96504	-0.000850593	-0.00184359	-0.0021653	-0.00499401	-0.00660846
1.96373	-0.00116404	-0.00249892	-0.00315706	-0.00621043	-0.00832431
1.96243	-0.00150394	-0.00319974	-0.00421541	-0.00751821	-0.0100736
1.96112	-0.0018646	-0.00393924	-0.00534047	-0.00892998	-0.0119862
1.95982	-0.0022111	-0.00465624	-0.00644817	-0.0102967	-0.0139049
1.95852	-0.00254074	-0.00536307	-0.0075318	-0.0116305	-0.0157502
1.95722	-0.00287452	-0.00609535	-0.00862336	-0.0130028	-0.0176447
1.95592	-0.00320812	-0.00680374	-0.00967437	-0.0143049	-0.0194953
1.95463	-0.00353382	-0.00747079	-0.0106853	-0.0155333	-0.0212306
1.95334	-0.00384405	-0.00811457	-0.011689	-0.0167329	-0.0229147
1.95204	-0.00414187	-0.00874512	-0.0127104	-0.0179194	-0.0246164
1.95075	-0.0044205	-0.00935987	-0.0137315	-0.0190965	-0.0263168
1.94946	-0.00467102	-0.00995055	-0.0146973	-0.0202474	-0.0279561
1.94818	-0.00492357	-0.0105346	-0.0156256	-0.0214013	-0.0295521
1.94689	-0.00518536	-0.0111047	-0.0165073	-0.0225493	-0.0310675
1.94561	-0.00541078	-0.0115859	-0.0172293	-0.0235391	-0.0323106
1.94433	-0.00561707	-0.0120091	-0.0178364	-0.0244012	-0.0333343
1.94305	-0.00582002	-0.0124079	-0.0184046	-0.0252065	-0.0342845
1.94177	-0.00601124	-0.0127629	-0.0189064	-0.0259264	-0.0351779
1.94049	-0.00618753	-0.0130817	-0.0193392	-0.0265705	-0.0360229
1.93922	-0.00635401	-0.0134039	-0.019757	-0.0272086	-0.036871
1.93794	-0.00649053	-0.0137145	-0.0201423	-0.02779	-0.0376603
1.93667	-0.00660051	-0.0140159	-0.0205059	-0.0283229	-0.0383548
1.9354	-0.00668741	-0.0142789	-0.0208136	-0.0287763	-0.0388828
1.93413	-0.00675657	-0.0144917	-0.0210505	-0.029113	-0.0392515
1.93287	-0.00681853	-0.0146604	-0.021224	-0.0293341	-0.0395056
1.9316	-0.00686987	-0.0147744	-0.0213221	-0.0294283	-0.0396056
1.93034	-0.00689677	-0.0148264	-0.0213257	-0.0293961	-0.0395666
1.92908	-0.00688583	-0.0148275	-0.0212436	-0.0292687	-0.0394195
1.92782	-0.00684698	-0.0147772	-0.0211019	-0.0290613	-0.0391685
1.92656	-0.00678054	-0.0146524	-0.0209042	-0.0287724	-0.0387865
1.9253	-0.00669837	-0.0144812	-0.0206796	-0.0284296	-0.0382971
1.92405	-0.0066053	-0.0142771	-0.020431	-0.0280252	-0.0377224
1.92279	-0.00651048	-0.0140522	-0.0201899	-0.0275818	-0.0371359
1.92154	-0.00640003	-0.0138088	-0.0199389	-0.0270957	-0.03652
1.92029	-0.0062743	-0.0135529	-0.0196348	-0.0265525	-0.0358321
1.91904	-0.00614165	-0.0132659	-0.0192641	-0.0259458	-0.0350352
1.91779	-0.00600872	-0.0129607	-0.0188781	-0.0253151	-0.0341715
1.91655	-0.00586542	-0.012644	-0.0184591	-0.0246528	-0.033231
1.9153	-0.00571884	-0.0123127	-0.0179956	-0.0239667	-0.0322324
1.91406	-0.00557382	-0.0119688	-0.0175137	-0.0232498	-0.0311939
1.91282	-0.00542386	-0.0116169	-0.0170187	-0.0225089	-0.03013
1.91158	-0.00527181	-0.0112495	-0.0164914	-0.0217568	-0.0290383
1.91035	-0.00512285	-0.010873	-0.0159587	-0.0210373	-0.0279845
1.90911	-0.00497329	-0.0105015	-0.0154422	-0.0203629	-0.0269947
1.90788	-0.00481209	-0.0101336	-0.014931	-0.0197127	-0.0260407
1.90664	-0.00464024	-0.00976603	-0.0144186	-0.019055	-0.0251038
1.90541	-0.00446128	-0.00940176	-0.0139066	-0.0183618	-0.0241432
1.90418	-0.00427749	-0.00904053	-0.0133881	-0.0176279	-0.0231339
1.90295	-0.00409604	-0.00868204	-0.0128688	-0.016877	-0.0221044
1.90173	-0.003921	-0.00832624	-0.0123534	-0.0161396	-0.0210792
1.9005	-0.00375094	-0.00797594	-0.0118484	-0.0154313	-0.0200662
1.89928	-0.00358356	-0.00763348	-0.0113399	-0.0147355	-0.0190385
1.89806	-0.00342522	-0.00730333	-0.0108328	-0.0140793	-0.0180386
1.89684	-0.00327503	-0.00698032	-0.0103356	-0.0134669	-0.017092
1.89562	-0.00312376	-0.0066575	-0.00983386	-0.0128588	-0.0161615
1.8944	-0.00296921	-0.00634256	-0.00933307	-0.0122608	-0.015262
1.89319	-0.002819	-0.00604032	-0.00886028	-0.011704	-0.0144231
1.89198	-0.00267424	-0.00574432	-0.00841569	-0.0111769	-0.0136084
1.89076	-0.00253395	-0.00545414	-0.00797964	-0.0106582	-0.0127927
1.88955	-0.0024037	-0.00517604	-0.00756902	-0.0101661	-0.0120166
1.88834	-0.00227725	-0.004899	-0.00717068	-0.00968849	-0.0112539
1.88714	-0.00215142	-0.00462154	-0.00677691	-0.00921679	-0.0105282
1.88593	-0.00202509	-0.00435364	-0.0063991	-0.00876234	-0.0098529
1.88473	-0.00189752	-0.00409846	-0.0060547	-0.00834906	-0.00923706
1.88352	-0.00177478	-0.00386118	-0.00573022	-0.0079684	-0.00868636
1.88232	-0.00166408	-0.0036416	-0.00541242	-0.00759908	-0.0081874
1.88112	-0.001563	-0.00342659	-0.00510467	-0.0072245	-0.00769785
1.87992	-0.00147172	-0.0032163	-0.00479449	-0.00684179	-0.00720656
1.87873	-0.00138811	-0.00302132	-0.00448393	-0.00646648	-0.00674288
1.87753	-0.00130813	-0.00283581	-0.00419921	-0.00613059	-0.00632418
1.87634	-0.00122685	-0.00265491	-0.00394151	-0.00583604	-0.00594201
1.87515	-0.00114265	-0.00247913	-0.00368514	-0.00555427	-0.0055649
1.87395	-0.00106104	-0.00230427	-0.00342824	-0.0052595	-0.00518651
1.87277	-0.000983697	-0.00213192	-0.00316509	-0.00494389	-0.00478387
1.87158	-0.000909755	-0.00196845	-0.00289003	-0.00460529	-0.0043383
1.87039	-0.000841973	-0.00181914	-0.00261872	-0.00427662	-0.00388613
1.86921	-0.000780089	-0.00168312	-0.00236928	-0.00397913	-0.003475
1.86802	-0.000720646	-0.00155815	-0.00214194	-0.00370004	-0.00310017
1.86684	-0.000665599	-0.00144086	-0.00193699	-0.00343977	-0.00275431
1.86566	-0.000620414	-0.00133439	-0.00175011	-0.00318402	-0.00243252
1.86448	-0.000589001	-0.00124888	-0.00158994	-0.00293014	-0.00215248
1.86331	-0.000562916	-0.00118831	-0.00147233	-0.00271168	-0.00192965
1.86213	-0.000532432	-0.0011247	-0.001383	-0.00252777	-0.00175138
1.86096	-0.000498151	-0.00104763	-0.00130287	-0.00236694	-0.00161123
1.85978	-0.000455189	-0.000963084	-0.00122025	-0.00222347	-0.00151452
1.85861	-0.000403717	-0.000864007	-0.00111347	-0.00206794	-0.00142873
1.85744	-0.000358206	-0.000754317	-0.000976688	-0.00188832	-0.0013207
1.85627	-0.000322425	-0.000663387	-0.00084527	-0.00171745	-0.00120526
1.85511	-0.000293386	-0.00059259	-0.000740831	-0.00157227	-0.00108807
1.85394	-0.000270932	-0.000530246	-0.000668929	-0.00147604	-0.000980803
1.85278	-0.000245769	-0.000473695	-0.000617912	-0.00141164	-0.000887574
1.85162	-0.000212229	-0.000420342	-0.000567085	-0.00135834	-0.000819841
1.85045	-0.000182105	-0.000366904	-0.000505277	-0.00130358	-0.00077754
1.8493	-0.000160015	-0.000317965	-0.000436931	-0.00122686	-0.000747735
1.84814	-0.000141676	-0.000271221	-0.00036689	-0.00113377	-0.000707178
1.84698	-0.000128724	-0.000231959	-0.000297386	-0.00105554	-0.00065319
1.84583	-0.000125834	-0.000193803	-0.000226686	-0.000959956	-0.000572696
1.84467	-0.00012671	-0.00015964	-0.00016132	-0.000867046	-0.000480609
1.84352	-0.000121916	-0.000134366	-0.000103615	-0.000809757	-0.000396721
1.84237	-0.000113918	-0.000123771	-5.5502e-05	-0.000770987	-0.00032376
1.84122	-0.00010607	-0.000115439	-2.87166e-05	-0.000748717	-0.000262459
1.84007	-9.57937e-05	-0.000107411	-1.34833e-05	-0.000767971	-0.00021842
1.83892	-8.07041e-05	-9.01989e-05	1.42568e-05	-0.000781524	-0.000173502
1.83778	-6.31711e-05	-6.95354e-05	4.99492e-05	-0.000768116	-0.000122912
1.83664	-4.59989e-05	-5.02382e-05	9.28222e-05	-0.00072524	-5.2287e-05
1.83549	-2.79638e-05	-4.15956e-05	0.000137545	-0.000657873	2.42889e-05
1.83435	-4.5339e-06	-3.1961e-05	0.000174612	-0.000562511	9.38783e-05
1.83321	1.71567e-05	-2.31963e-05	0.000201349	-0.000466153	0.00015823
1.83207	3.17221e-05	-1.44266e-05	0.000218245	-0.000393779	0.00020532
1.83094	4.46845e-05	2.82921e-06	0.00022457	-0.000351599	0.000226168
1.8298	5.26429e-05	1.67584e-05	0.000230178	-0.000336771	0.000245792
1.82867	5.05909e-05	4.68303e-06	0.000231284	-0.000347683	0.000270527
1.82754	4.56579e-05	-1.90716e-05	0.000231066	-0.000365701	0.000271123
1.82641	4.36745e-05	-3.52056e-05	0.000234144	-0.000381434	0.000256109
1.82528	3.77007e-05	-5.32151e-05	0.000234095	-0.000420477	0.00023213
1.82415	2.91153e-05	-5.90434e-05	0.000233991	-0.000452014	0.000211025
1.82302	2.22745e-05	-5.73577e-05	0.000227801	-0.000479416	0.000192103
1.8219	1.6473e-05	-4.74781e-05	0.000221	-0.000485709	0.000205129
1.82077	8.26764e-06	-3.22613e-05	0.000224937	-0.000444626	0.000246486
1.81965	4.34197e-06	-1.86207e-05	0.000230386	-0.000372662	0.000289904
1.81853	7.96005e-06	-7.16933e-06	0.000227755	-0.000307684	0.000334695
1.81741	1.38639e-05	1.15146e-05	0.000234147	-0.000243473	0.000400421
1.81629	1.87904e-05	2.90358e-05	0.000250083	-0.000184587	0.000478729
1.81517	1.69086e-05	3.3347e-05	0.000256598	-0.000160837	0.000563439
1.81406	6.58935e-06	4.61353e-05	0.000263598	-0.000139787	0.000666331
1.81294	-6.72185e-06	6.94927e-05	0.000272816	-0.000128375	0.000754259
1.81183	-1.57615e-05	9.01786e-05	0.000268177	-0.00015329	0.00080217
1.81072	-1.65972e-05	0.000108105	0.000258826	-0.000197588	0.00082454
1.80961	-9.24164e-06	0.000121654	0.000270066	-0.000238224	0.000838033
1.8085	-1.35671e-06	0.000119944	0.00029102	-0.000279362	0.000823655
1.80739	-3.68583e-06	0.000101036	0.000307726	-0.000312585	0.0007572
1.80628	-1.44401e-05	9.37324e-05	0.000331354	-0.000299761	0.00069127
1.80518	-2.81714e-05	9.57346e-05	0.000344363	-0.00026225	0.000643154
1.80408	-3.74017e-05	9.93009e-05	0.000349188	-0.000194022	0.000593181
1.80297	-3.79692e-05	0.000101735	0.000360265	-0.000113471	0.00055979
1.80187	-3.27427e-05	9.76216e-05	0.000371964	-5.71409e-05	0.000552925
1.80077	-2.73124e-05	9.56427e-05	0.000393978	4.33014e-06	0.000536697
1.79968	-2.57714e-05	0.000111724	0.00043795	7.69122e-05	0.000514563
1.79858	-2.5932e-05	0.000144012	0.000483184	0.000119884	0.000503773
1.79748	-2.57405e-05	0.000178142	0.000521487	0.000155142	0.000517166
1.79639	-2.57735e-05	0.000212243	0.000560064	0.000201061	0.000583009
1.7953	-2.24964e-05	0.00022833	0.000580961	0.000193523	0.000692273
1.7942	-1.28826e-05	0.000216195	0.000582545	0.000133114	0.000833951
1.79311	-5.37082e-06	0.000208001	0.000588384	9.53139e-05	0.00100372
1.79203	-2.24573e-06	0.000217154	0.000593294	7.85762e-05	0.00116673
1.79094	-1.25117e-06	0.00022712	0.000584261	6.45567e-05	0.00128524
1.78985	-6.64499e-06	0.000241055	0.000578707	8.35902e-05	0.0013774
1.78877	-1.65717e-05	0.000271593	0.000587944	0.000149783	0.00145885
1.78768	-2.51827e-05	0.000292723	0.000594099	0.000199899	0.00150586
1.7866	-2.89713e-05	0.000298287	0.000605332	0.000230862	0.00153565
1.78552	-2.58031e-05	0.000302741	0.00063301	0.000270153	0.00156669
1.78444	-1.63138e-05	0.000303368	0.000652262	0.000302373	0.00156904
1.78336	-7.45125e-06	0.000297867	0.000650805	0.000317788	0.00152757
1.78229	-3.86367e-06	0.000284422	0.000632601	0.000321073	0.00146803
1.78121	-1.07809e-05	0.000262715	0.000601087	0.000309235	0.00139416
1.78014	-3.23637e-05	0.000239238	0.000560866	0.000285384	0.00128507
1.77906	-6.31835e-05	0.000226616	0.0005189	0.000269711	0.00116274
1.77799	-8.5884e-05	0.000229537	0.000478657	0.000271327	0.00105138
1.77692	-9.38214e-05	0.000251715	0.000452075	0.000293402	0.000956252
1.77585	-8.81167e-05	0.000297224	0.000433891	0.000340922	0.000899983
1.77478	-6.97802e-05	0.000352969	0.000407677	0.00040716	0.000902163
1.77372	-5.52671e-05	0.000381251	0.000376701	0.000431536	0.000864107
1.77265	-4.22824e-05	0.000411568	0.000354416	0.000452004	0.00081815
1.77159	-2.987e-05	0.000441933	0.000332183	0.000473655	0.000775244
1.77052	-1.88239e-05	0.000470438	0.000309481	0.000492491	0.000727194

## Sheet: Figure 3H
Pump Intensity (GW/cm2)	Nominal BS Shift (meV)		Linear Curve Fitting
0	--		Pump Intensity (GW/cm2)	Nominal BS Shift (meV)
1.97	0.70449		0	0
3.94	1.50518		1.97	0.74466
5.91	2.16961		3.94	1.48932
7.88	3.07601		5.91	2.23398
10.45	3.9385		7.88	2.97864
			10.45	3.9501
			11.2	4.2336

[truncated: 1 more sheets: Figure 4a]
